# Supplementary material for: 3,3-Bis(4-bromo­phenyl­sulfan­yl)-1-methyl­piperidin-2-one
Source: Acta Crystallogr Sect E Struct Rep Online. 2013 Mar 20;69(Pt 4):o556. doi: 10.1107/S1600536813006995 (PMC3629608; doi:10.1107/S1600536813006995)
Supplement: Supplementary file 1 [file e-69-0o556-sup1.cif]

##############################################################################
#                                                                            #
# This CIF contains the data in a paper accepted for publication in          #
# Acta Crystallographica Section E. It conforms to the requirements of       #
# Notes for Authors for Acta Crystallographica Section E, and has been       #
# peer reviewed under the auspices of the IUCr Commission on Journals.       #
#                                                                            #
# Full details of the Crystallographic Information File format               #
# are given in the paper "The Crystallographic Information File (CIF):       #
# a New Standard Archive File for Crystallography" by S. R. Hall, F. H.      #
# Allen and I. D. Brown [Acta Cryst. (1991), A47, 655-685].                  #
#                                                                            #
# The current version of the core CIF dictionary is obtainable from          #
# ftp://ftp.iucr.org/pub/cif_core.dic.                                       #
#                                                                            #
# Software is freely available for graphical display of the structure(s)     #
# in this CIF. For information consult the CIF software page                 #
# http://www.iucr.org/resources/cif/software.                                #
#                                                                            #
# This file may be used for bona fide research purposes within the           #
# scientific community so long as proper attribution is given to the journal # 
# article from which it was obtained.                                        #
#                                                                            #
##############################################################################
data_global
_audit_creation_method     SHELXL-97
_journal_date_recd_electronic     2013-03-12
_journal_date_accepted     2013-03-13
_journal_name_full     'Acta Crystallographica, Section E'
_journal_year     2013
_journal_volume     69
_journal_issue      4
_journal_page_first     o556
_journal_page_last     o556
_journal_paper_category     QO
_journal_paper_doi     10.1107/S1600536813006995
_journal_coeditor_code     HG5299
_publ_contact_author_name     ' Julio Zukerman-Schpector '
_publ_contact_author_address
;
    Departmento de Qu\'imica,
    Universidade Federal de S\~ao Carlos,
    C.P. 676,
    13565-905 S\~ao Carlos -SP,
    Brazil
;
_publ_contact_author_email     julio@power.ufscar.br
_publ_contact_author_fax     ' 55 16 33518350 '
_publ_contact_author_phone     ' 55 16 33518208 '
_publ_section_title
;
3,3-Bis(4-bromophenylsulfanyl)-1-methylpiperidin-2-one
;
loop_
    _publ_author_name
    _publ_author_address
    'Zukerman-Schpector, Julio'
;
Departmento de Qu\'imica,
Universidade Federal de S\~ao Carlos,
CP 676,
13565-905 S\~ao Carlos-SP,
Brazil
;
    'Olivato, Paulo R.'
;
Chemistry Institute, University of S\~ao Paulo,
05508-000 S\~ao Paulo, SP, Brazil
;
    'Cerqueira Jr, Carlos R.'
;
Chemistry Institute, University of S\~ao Paulo,
05508-000 S\~ao Paulo, SP, Brazil
;
    'Contieri, Bruna'
;
Chemistry Institute, University of S\~ao Paulo,
05508-000 S\~ao Paulo, SP, Brazil
;
    'Ng, Seik Weng'
;
Department of Chemistry
University of Malaya
50603 Kuala Lumpur
Malaysia
Chemistry Department
Faculty of Science
King Abdulaziz University
PO Box 80203 Jeddah
Saudi Arabia
;
    'Tiekink, Edward R. T.'
;
Department of Chemistry,
University of Malaya,
50603 Kuala Lumpur,
Malaysia
;
data_I
_audit_creation_method     SHELXL-97
_chemical_name_systematic
;
3,3-Bis(4-bromophenylsulfanyl)-1-methylpiperidin-2-one
;
_chemical_name_common     ?
_chemical_formula_moiety     'C18 H17 Br2 N O S2'
_chemical_formula_sum     'C18 H17 Br2 N O S2'
_chemical_formula_iupac     'C18 H17 Br2 N O S2'
_chemical_formula_weight     487.27
_chemical_melting_point     ?
_symmetry_cell_setting     monoclinic
_symmetry_space_group_name_H-M     'P 21/n'
_symmetry_space_group_name_Hall     '-P 2yn'
loop_
    _symmetry_equiv_pos_as_xyz
    'x, y, z'
    '-x+1/2, y+1/2, -z+1/2'
    '-x, -y, -z'
    'x-1/2, -y-1/2, z-1/2'
_cell_length_a     7.87770(10)
_cell_length_b     9.64810(10)
_cell_length_c     24.6757(3)
_cell_angle_alpha     90.00
_cell_angle_beta     93.1900(10)
_cell_angle_gamma     90.00
_cell_volume     1872.57(4)
_cell_formula_units_Z     4
_cell_measurement_reflns_used     10597
_cell_measurement_theta_min     3.5850
_cell_measurement_theta_max     76.5031
_cell_measurement_temperature     100(2)
_exptl_crystal_description     prism
_exptl_crystal_colour     colourless
_exptl_crystal_size_max     0.25
_exptl_crystal_size_mid     0.25
_exptl_crystal_size_min     0.05
_exptl_crystal_density_diffrn     1.728
_exptl_crystal_density_meas     ?
_exptl_crystal_density_method     'not measured'
_exptl_crystal_F_000     968
_exptl_absorpt_coefficient_mu     7.614
_exptl_absorpt_correction_type     multi-scan
_exptl_absorpt_process_details     '(CrysAlis PRO; Agilent, 2011)'
_exptl_absorpt_correction_T_min     0.2979
_exptl_absorpt_correction_T_max     1.0000
_exptl_special_details
;
;
_diffrn_ambient_temperature     100(2)
_diffrn_radiation_type     CuK\a
_diffrn_radiation_wavelength     1.5418
_diffrn_radiation_source     'SuperNova (Cu) X-ray Source'
_diffrn_radiation_monochromator     'mirror'
_diffrn_measurement_device_type
                                   'Agilent SuperNova (Dual, Cu at zero, Atlas)'
_diffrn_measurement_method     \w
_diffrn_detector_area_resol_mean     10.4041
_diffrn_reflns_number     18656
_diffrn_reflns_av_R_equivalents     0.0382
_diffrn_reflns_av_sigmaI/netI     0.0223
_diffrn_reflns_theta_min     3.59
_diffrn_reflns_theta_max     76.70
_diffrn_reflns_theta_full     76.70
_diffrn_measured_fraction_theta_max     0.992
_diffrn_measured_fraction_theta_full     0.992
_diffrn_reflns_limit_h_min     -8
_diffrn_reflns_limit_h_max     9
_diffrn_reflns_limit_k_min     -11
_diffrn_reflns_limit_k_max     12
_diffrn_reflns_limit_l_min     -31
_diffrn_reflns_limit_l_max     30
_diffrn_standards_number     0
_diffrn_standards_interval_count     0
_diffrn_standards_interval_time     ?
_diffrn_standards_decay_%     0
_refine_special_details
;
Refinement of <i>F</i>^2^ against ALL reflections. The weighted <i>R</i>-factor
<i>wR</i> and goodness of fit <i>S</i> are based on <i>F</i>^2^, conventional
<i>R</i>-factors <i>R</i> are based on <i>F</i>, with <i>F</i> set to zero for
negative <i>F</i>^2^. The threshold expression of <i>F</i>^2^ >
\s(<i>F</i>^2^) is used only for calculating <i>R</i>-factors(gt) <i>etc</i>.
and is not relevant to the choice of reflections for refinement.
<i>R</i>-factors based on <i>F</i>^2^ are statistically about twice as large
as those based on <i>F</i>, and <i>R</i>- factors based on ALL data will be
even larger.
;
_reflns_number_total     3916
_reflns_number_gt     3715
_reflns_threshold_expression     I>2\s(I)
_refine_ls_structure_factor_coef     Fsqd
_refine_ls_matrix_type     full
_refine_ls_R_factor_all     0.0311
_refine_ls_R_factor_gt     0.0294
_refine_ls_wR_factor_gt     0.0754
_refine_ls_wR_factor_ref     0.0767
_refine_ls_goodness_of_fit_ref     1.104
_refine_ls_restrained_S_all     1.104
_refine_ls_number_reflns     3916
_refine_ls_number_parameters     218
_refine_ls_number_restraints     0
_refine_ls_hydrogen_treatment     constr
_refine_ls_weighting_scheme     calc
_refine_ls_weighting_details
         'calc w=1/[\s^2^(Fo^2^)+(0.0402P)^2^+1.5955P] where P=(Fo^2^+2Fc^2^)/3'
_atom_sites_solution_hydrogens     geom
_atom_sites_solution_primary     direct
_atom_sites_solution_secondary     difmap
_refine_ls_shift/su_max     0.000
_refine_ls_shift/su_mean     0.000
_refine_diff_density_max     0.706
_refine_diff_density_min     -1.263
_refine_ls_extinction_method     none
_refine_ls_extinction_coef     ?
loop_
    _atom_type_symbol
    _atom_type_description
    _atom_type_scat_dispersion_real
    _atom_type_scat_dispersion_imag
    _atom_type_scat_source
    'C' 'C' 0.0033 0.0016
                         'International Tables Vol C Tables 4.2.6.8 and 6.1.1.4'
    'H' 'H' 0.0000 0.0000
                         'International Tables Vol C Tables 4.2.6.8 and 6.1.1.4'
    'N' 'N' 0.0061 0.0033
                         'International Tables Vol C Tables 4.2.6.8 and 6.1.1.4'
    'O' 'O' 0.0106 0.0060
                         'International Tables Vol C Tables 4.2.6.8 and 6.1.1.4'
    'S' 'S' 0.1246 0.1234
                         'International Tables Vol C Tables 4.2.6.8 and 6.1.1.4'
_computing_data_collection     'CrysAlis PRO (Agilent, 2011)'
_computing_cell_refinement     'CrysAlis PRO (Agilent, 2011)'
_computing_data_reduction     'CrysAlis PRO (Agilent, 2011)'
_computing_structure_solution     'SIR92 (Altomare <i>et al.</i>, 1999)'
_computing_structure_refinement     'SHELXL97 (Sheldrick, 2008)'
_computing_molecular_graphics
;
ORTEP-3 for Windows (Farrugia, 2012) and
DIAMOND (Brandenburg, 2006)
;
_computing_publication_material     'publCIF (Westrip, 2010)'
loop_
    _atom_site_type_symbol
    _atom_site_label
    _atom_site_fract_x
    _atom_site_fract_y
    _atom_site_fract_z
    _atom_site_U_iso_or_equiv
    _atom_site_adp_type
    _atom_site_calc_flag
    _atom_site_refinement_flags
    _atom_site_occupancy
    _atom_site_symmetry_multiplicity
    _atom_site_disorder_assembly
    _atom_site_disorder_group
    Br Br1 0.20835(4) 0.58290(3) 0.025429(10) 0.02829(9) Uani d . 1 1 . .
    Br Br2 0.82389(3) 0.31232(3) 0.521415(11) 0.03241(9) Uani d . 1 1 . .
    S S1 0.43546(6) 0.86583(5) 0.25378(2) 0.01528(11) Uani d . 1 1 . .
    S S2 0.39439(6) 0.64897(5) 0.33476(2) 0.01610(11) Uani d . 1 1 . .
    O O1 0.6089(2) 0.90775(16) 0.36438(6) 0.0190(3) Uani d . 1 1 . .
    N N1 0.8407(2) 0.81429(19) 0.32947(7) 0.0166(4) Uani d . 1 1 . .
    C C1 0.9475(3) 0.8914(3) 0.36927(10) 0.0229(5) Uani d . 1 1 . .
    H H1A 0.9052 0.8781 0.4055 0.034 Uiso calc R 1 1 . .
    H H1B 0.9443 0.9903 0.3601 0.034 Uiso calc R 1 1 . .
    H H1C 1.0648 0.8577 0.3689 0.034 Uiso calc R 1 1 . .
    C C2 0.6716(3) 0.8271(2) 0.33253(8) 0.0144(4) Uani d . 1 1 . .
    C C3 0.5560(3) 0.7345(2) 0.29522(8) 0.0132(4) Uani d . 1 1 . .
    C C4 0.6530(3) 0.6307(2) 0.26235(8) 0.0143(4) Uani d . 1 1 . .
    H H4A 0.5778 0.5947 0.2321 0.017 Uiso calc R 1 1 . .
    H H4B 0.6897 0.5516 0.2857 0.017 Uiso calc R 1 1 . .
    C C5 0.8078(3) 0.6999(2) 0.23983(9) 0.0168(4) Uani d . 1 1 . .
    H H5A 0.8652 0.6347 0.2159 0.020 Uiso calc R 1 1 . .
    H H5B 0.7722 0.7825 0.2182 0.020 Uiso calc R 1 1 . .
    C C6 0.9284(3) 0.7424(2) 0.28685(9) 0.0195(4) Uani d . 1 1 . .
    H H6A 0.9853 0.6588 0.3024 0.023 Uiso calc R 1 1 . .
    H H6B 1.0172 0.8040 0.2733 0.023 Uiso calc R 1 1 . .
    C C7 0.3782(3) 0.7802(2) 0.19177(8) 0.0138(4) Uani d . 1 1 . .
    C C8 0.4438(3) 0.8300(2) 0.14454(9) 0.0183(4) Uani d . 1 1 . .
    H H8 0.5235 0.9040 0.1463 0.022 Uiso calc R 1 1 . .
    C C9 0.3934(3) 0.7720(2) 0.09462(9) 0.0208(4) Uani d . 1 1 . .
    H H9 0.4372 0.8061 0.0621 0.025 Uiso calc R 1 1 . .
    C C10 0.2776(3) 0.6631(2) 0.09327(9) 0.0171(4) Uani d . 1 1 . .
    C C11 0.2116(3) 0.6111(2) 0.13980(9) 0.0167(4) Uani d . 1 1 . .
    H H11 0.1333 0.5361 0.1379 0.020 Uiso calc R 1 1 . .
    C C12 0.2618(3) 0.6707(2) 0.18945(9) 0.0154(4) Uani d . 1 1 . .
    H H12 0.2168 0.6369 0.2219 0.018 Uiso calc R 1 1 . .
    C C13 0.5212(3) 0.5553(2) 0.38409(9) 0.0163(4) Uani d . 1 1 . .
    C C14 0.5898(3) 0.6240(2) 0.42994(9) 0.0208(4) Uani d . 1 1 . .
    H H14 0.5735 0.7211 0.4336 0.025 Uiso calc R 1 1 . .
    C C15 0.6815(3) 0.5517(3) 0.47026(9) 0.0239(5) Uani d . 1 1 . .
    H H15 0.7290 0.5986 0.5014 0.029 Uiso calc R 1 1 . .
    C C16 0.7031(3) 0.4095(3) 0.46455(10) 0.0222(5) Uani d . 1 1 . .
    C C17 0.6353(3) 0.3388(2) 0.41976(10) 0.0228(5) Uani d . 1 1 . .
    H H17 0.6504 0.2415 0.4166 0.027 Uiso calc R 1 1 . .
    C C18 0.5445(3) 0.4126(2) 0.37925(9) 0.0193(4) Uani d . 1 1 . .
    H H18 0.4980 0.3654 0.3481 0.023 Uiso calc R 1 1 . .
loop_
    _atom_site_aniso_label
    _atom_site_aniso_U_11
    _atom_site_aniso_U_22
    _atom_site_aniso_U_33
    _atom_site_aniso_U_12
    _atom_site_aniso_U_13
    _atom_site_aniso_U_23
    Br1 0.04084(17) 0.02690(14) 0.01606(13) -0.00348(10) -0.00800(10)
                                                                     -0.00344(9)
    Br2 0.03033(15) 0.04426(17) 0.02278(14) 0.01094(11) 0.00269(10) 0.01732(11)
    S1 0.0192(2) 0.0127(2) 0.0134(2) 0.00287(17) -0.00357(18) -0.00037(17)
    S2 0.0128(2) 0.0221(2) 0.0133(2) -0.00130(18) -0.00071(17) 0.00314(18)
    O1 0.0211(7) 0.0191(7) 0.0165(8) 0.0035(6) -0.0020(6) -0.0051(6)
    N1 0.0158(9) 0.0185(9) 0.0153(9) -0.0012(7) -0.0013(7) -0.0003(7)
    C1 0.0186(10) 0.0263(11) 0.0230(11) -0.0046(9) -0.0066(8) -0.0012(9)
    C2 0.0170(10) 0.0129(9) 0.0131(9) 0.0011(7) -0.0013(7) 0.0025(7)
    C3 0.0143(9) 0.0127(9) 0.0123(9) 0.0005(7) -0.0006(7) 0.0004(7)
    C4 0.0176(9) 0.0122(9) 0.0130(9) 0.0014(7) 0.0004(7) -0.0002(7)
    C5 0.0198(10) 0.0161(9) 0.0149(10) 0.0028(8) 0.0048(8) 0.0016(7)
    C6 0.0141(10) 0.0211(10) 0.0235(11) 0.0013(8) 0.0032(8) -0.0003(8)
    C7 0.0141(9) 0.0141(9) 0.0128(9) 0.0018(7) -0.0033(7) 0.0002(7)
    C8 0.0177(10) 0.0196(10) 0.0170(10) -0.0052(8) -0.0032(8) 0.0050(8)
    C9 0.0226(11) 0.0263(11) 0.0134(10) -0.0029(9) -0.0008(8) 0.0051(8)
    C10 0.0189(10) 0.0178(10) 0.0140(10) 0.0020(8) -0.0054(8) -0.0007(8)
    C11 0.0150(9) 0.0152(9) 0.0193(10) -0.0001(8) -0.0035(8) 0.0008(8)
    C12 0.0151(9) 0.0159(9) 0.0152(10) 0.0015(7) 0.0010(7) 0.0035(7)
    C13 0.0135(9) 0.0214(10) 0.0139(10) -0.0015(8) 0.0006(7) 0.0039(8)
    C14 0.0242(11) 0.0221(11) 0.0158(10) -0.0019(9) -0.0014(8) 0.0017(8)
    C15 0.0281(12) 0.0282(12) 0.0150(10) -0.0042(9) -0.0031(9) 0.0023(9)
    C16 0.0181(10) 0.0298(12) 0.0187(11) 0.0019(8) 0.0005(8) 0.0119(9)
    C17 0.0227(11) 0.0215(11) 0.0247(12) 0.0012(9) 0.0052(9) 0.0060(9)
    C18 0.0192(10) 0.0203(10) 0.0183(10) -0.0035(8) 0.0018(8) 0.0007(8)
_geom_special_details
;
All s.u.'s (except the s.u. in the dihedral angle between two l.s. planes) are
estimated using the full covariance matrix. The cell s.u.'s are taken into
account individually in the estimation of s.u.'s in distances, angles and
torsion angles; correlations between s.u.'s in cell parameters are only used
when they are defined by crystal symmetry. An approximate (isotropic)
treatment of cell s.u.'s is used for estimating s.u.'s involving l.s. planes.
;
loop_
    _geom_bond_atom_site_label_1
    _geom_bond_atom_site_label_2
    _geom_bond_site_symmetry_2
    _geom_bond_distance
    _geom_bond_publ_flag
    Br1 C10 . 1.897(2) ?
    Br2 C16 . 1.899(2) ?
    S1 C7 . 1.775(2) ?
    S1 C3 . 1.856(2) ?
    S2 C13 . 1.778(2) ?
    S2 C3 . 1.842(2) ?
    O1 C2 . 1.229(3) ?
    N1 C2 . 1.344(3) ?
    N1 C1 . 1.461(3) ?
    N1 C6 . 1.465(3) ?
    C1 H1A . 0.9800 ?
    C1 H1B . 0.9800 ?
    C1 H1C . 0.9800 ?
    C2 C3 . 1.543(3) ?
    C3 C4 . 1.521(3) ?
    C4 C5 . 1.522(3) ?
    C4 H4A . 0.9900 ?
    C4 H4B . 0.9900 ?
    C5 C6 . 1.515(3) ?
    C5 H5A . 0.9900 ?
    C5 H5B . 0.9900 ?
    C6 H6A . 0.9900 ?
    C6 H6B . 0.9900 ?
    C7 C8 . 1.387(3) ?
    C7 C12 . 1.398(3) ?
    C8 C9 . 1.391(3) ?
    C8 H8 . 0.9500 ?
    C9 C10 . 1.390(3) ?
    C9 H9 . 0.9500 ?
    C10 C11 . 1.381(3) ?
    C11 C12 . 1.391(3) ?
    C11 H11 . 0.9500 ?
    C12 H12 . 0.9500 ?
    C13 C14 . 1.394(3) ?
    C13 C18 . 1.396(3) ?
    C14 C15 . 1.385(3) ?
    C14 H14 . 0.9500 ?
    C15 C16 . 1.391(3) ?
    C15 H15 . 0.9500 ?
    C16 C17 . 1.380(4) ?
    C17 C18 . 1.392(3) ?
    C17 H17 . 0.9500 ?
    C18 H18 . 0.9500 ?
loop_
    _geom_angle_atom_site_label_1
    _geom_angle_atom_site_label_2
    _geom_angle_atom_site_label_3
    _geom_angle_site_symmetry_1
    _geom_angle_site_symmetry_3
    _geom_angle
    _geom_angle_publ_flag
    C7 S1 C3 . . 104.77(9) ?
    C13 S2 C3 . . 102.22(9) ?
    C2 N1 C1 . . 116.82(18) ?
    C2 N1 C6 . . 126.33(18) ?
    C1 N1 C6 . . 116.53(18) ?
    N1 C1 H1A . . 109.5 ?
    N1 C1 H1B . . 109.5 ?
    H1A C1 H1B . . 109.5 ?
    N1 C1 H1C . . 109.5 ?
    H1A C1 H1C . . 109.5 ?
    H1B C1 H1C . . 109.5 ?
    O1 C2 N1 . . 121.9(2) ?
    O1 C2 C3 . . 120.20(18) ?
    N1 C2 C3 . . 117.86(18) ?
    C4 C3 C2 . . 113.70(17) ?
    C4 C3 S2 . . 111.69(14) ?
    C2 C3 S2 . . 110.22(14) ?
    C4 C3 S1 . . 114.37(14) ?
    C2 C3 S1 . . 101.59(13) ?
    S2 C3 S1 . . 104.48(10) ?
    C3 C4 C5 . . 109.99(17) ?
    C3 C4 H4A . . 109.7 ?
    C5 C4 H4A . . 109.7 ?
    C3 C4 H4B . . 109.7 ?
    C5 C4 H4B . . 109.7 ?
    H4A C4 H4B . . 108.2 ?
    C6 C5 C4 . . 108.68(17) ?
    C6 C5 H5A . . 110.0 ?
    C4 C5 H5A . . 110.0 ?
    C6 C5 H5B . . 110.0 ?
    C4 C5 H5B . . 110.0 ?
    H5A C5 H5B . . 108.3 ?
    N1 C6 C5 . . 112.15(17) ?
    N1 C6 H6A . . 109.2 ?
    C5 C6 H6A . . 109.2 ?
    N1 C6 H6B . . 109.2 ?
    C5 C6 H6B . . 109.2 ?
    H6A C6 H6B . . 107.9 ?
    C8 C7 C12 . . 120.11(19) ?
    C8 C7 S1 . . 118.33(16) ?
    C12 C7 S1 . . 121.44(16) ?
    C7 C8 C9 . . 120.2(2) ?
    C7 C8 H8 . . 119.9 ?
    C9 C8 H8 . . 119.9 ?
    C10 C9 C8 . . 118.7(2) ?
    C10 C9 H9 . . 120.7 ?
    C8 C9 H9 . . 120.7 ?
    C11 C10 C9 . . 122.1(2) ?
    C11 C10 Br1 . . 118.85(16) ?
    C9 C10 Br1 . . 119.05(17) ?
    C10 C11 C12 . . 118.72(19) ?
    C10 C11 H11 . . 120.6 ?
    C12 C11 H11 . . 120.6 ?
    C11 C12 C7 . . 120.1(2) ?
    C11 C12 H12 . . 119.9 ?
    C7 C12 H12 . . 119.9 ?
    C14 C13 C18 . . 119.5(2) ?
    C14 C13 S2 . . 119.46(17) ?
    C18 C13 S2 . . 120.96(17) ?
    C15 C14 C13 . . 120.4(2) ?
    C15 C14 H14 . . 119.8 ?
    C13 C14 H14 . . 119.8 ?
    C14 C15 C16 . . 119.1(2) ?
    C14 C15 H15 . . 120.5 ?
    C16 C15 H15 . . 120.5 ?
    C17 C16 C15 . . 121.6(2) ?
    C17 C16 Br2 . . 120.25(18) ?
    C15 C16 Br2 . . 118.10(18) ?
    C16 C17 C18 . . 118.9(2) ?
    C16 C17 H17 . . 120.6 ?
    C18 C17 H17 . . 120.6 ?
    C17 C18 C13 . . 120.5(2) ?
    C17 C18 H18 . . 119.7 ?
    C13 C18 H18 . . 119.7 ?
loop_
    _geom_torsion_atom_site_label_1
    _geom_torsion_atom_site_label_2
    _geom_torsion_atom_site_label_3
    _geom_torsion_atom_site_label_4
    _geom_torsion_site_symmetry_1
    _geom_torsion_site_symmetry_2
    _geom_torsion_site_symmetry_3
    _geom_torsion_site_symmetry_4
    _geom_torsion
    _geom_torsion_publ_flag
    C1 N1 C2 O1 . . . . 5.5(3) ?
    C6 N1 C2 O1 . . . . -167.7(2) ?
    C1 N1 C2 C3 . . . . -173.40(18) ?
    C6 N1 C2 C3 . . . . 13.4(3) ?
    O1 C2 C3 C4 . . . . -174.26(18) ?
    N1 C2 C3 C4 . . . . 4.6(3) ?
    O1 C2 C3 S2 . . . . -48.0(2) ?
    N1 C2 C3 S2 . . . . 130.94(17) ?
    O1 C2 C3 S1 . . . . 62.4(2) ?
    N1 C2 C3 S1 . . . . -118.72(17) ?
    C13 S2 C3 C4 . . . . 68.86(16) ?
    C13 S2 C3 C2 . . . . -58.56(15) ?
    C13 S2 C3 S1 . . . . -166.99(10) ?
    C7 S1 C3 C4 . . . . 30.32(17) ?
    C7 S1 C3 C2 . . . . 153.23(13) ?
    C7 S1 C3 S2 . . . . -92.10(11) ?
    C2 C3 C4 C5 . . . . -42.8(2) ?
    S2 C3 C4 C5 . . . . -168.28(14) ?
    S1 C3 C4 C5 . . . . 73.31(19) ?
    C3 C4 C5 C6 . . . . 64.5(2) ?
    C2 N1 C6 C5 . . . . 9.0(3) ?
    C1 N1 C6 C5 . . . . -164.26(18) ?
    C4 C5 C6 N1 . . . . -47.3(2) ?
    C3 S1 C7 C8 . . . . -116.16(17) ?
    C3 S1 C7 C12 . . . . 67.81(18) ?
    C12 C7 C8 C9 . . . . 0.4(3) ?
    S1 C7 C8 C9 . . . . -175.67(17) ?
    C7 C8 C9 C10 . . . . -0.5(3) ?
    C8 C9 C10 C11 . . . . 0.0(3) ?
    C8 C9 C10 Br1 . . . . -179.85(17) ?
    C9 C10 C11 C12 . . . . 0.6(3) ?
    Br1 C10 C11 C12 . . . . -179.60(15) ?
    C10 C11 C12 C7 . . . . -0.6(3) ?
    C8 C7 C12 C11 . . . . 0.1(3) ?
    S1 C7 C12 C11 . . . . 176.10(16) ?
    C3 S2 C13 C14 . . . . 80.85(19) ?
    C3 S2 C13 C18 . . . . -103.11(18) ?
    C18 C13 C14 C15 . . . . 0.5(3) ?
    S2 C13 C14 C15 . . . . 176.61(18) ?
    C13 C14 C15 C16 . . . . -0.5(4) ?
    C14 C15 C16 C17 . . . . 0.0(4) ?
    C14 C15 C16 Br2 . . . . -178.26(18) ?
    C15 C16 C17 C18 . . . . 0.5(4) ?
    Br2 C16 C17 C18 . . . . 178.74(17) ?
    C16 C17 C18 C13 . . . . -0.5(3) ?
    C14 C13 C18 C17 . . . . 0.0(3) ?
    S2 C13 C18 C17 . . . . -176.02(17) ?
loop_
    _geom_hbond_atom_site_label_D
    _geom_hbond_atom_site_label_H
    _geom_hbond_atom_site_label_A
    _geom_hbond_site_symmetry_A
    _geom_hbond_distance_DH
    _geom_hbond_distance_HA
    _geom_hbond_distance_DA
    _geom_hbond_angle_DHA
    C9 H9 Br2 2_655 0.95 2.87 3.744(2) 154
    C11 H11 O1 2_545 0.95 2.27 3.195(3) 163
    C1 H1B Cg1 2_655 0.98 2.86 3.660(3) 139
