# Supplementary material for: 3,3-Bis(4-bromo­phenyl­sulfan­yl)-1-methyl­piperidin-2-one
Source: Acta Crystallogr Sect E Struct Rep Online. 2013 Mar 20;69(Pt 4):o556. doi: 10.1107/S1600536813006995 (PMC3629608; doi:10.1107/S1600536813006995)
Supplement: Supplementary file 2 [file e-69-0o556-Isup2.hkl]

#
# h,k,l, Fc-squared, Fo-squared, sigma(Fo-squared) and status flag
#
data_I
_shelx_title ' P21/n'
_shelx_refln_list_code          4
_shelx_F_calc_maximum      275.61
_exptl_crystal_F_000       968.00
_reflns_d_resolution_high  0.7922
 
loop_
 _symmetry_equiv_pos_as_xyz
 'x, y, z'
 '-x+1/2, y+1/2, -z+1/2'
 '-x, -y, -z'
 'x-1/2, -y-1/2, z-1/2'
 
_cell_length_a     7.8777
_cell_length_b     9.6481
_cell_length_c    24.6757
_cell_angle_alpha  90.000
_cell_angle_beta   93.190
_cell_angle_gamma  90.000
 
_shelx_F_squared_multiplier     1.000
 
loop_
 _refln_index_h
 _refln_index_k
 _refln_index_l
 _refln_F_squared_calc
 _refln_F_squared_meas
 _refln_F_squared_sigma
 _refln_observed_status
   2   0   0    15906.33    15815.60    154.16 o
   4   0   0     1930.88     1997.98     95.87 o
   6   0   0       78.53       74.35     13.80 o
   8   0   0     4717.42     4860.40    105.33 o
   1   1   0       31.31       56.43      4.78 o
   2   1   0      124.32      193.63      8.83 o
   3   1   0     6252.14     5822.47     67.94 o
   4   1   0    22477.96    21446.10    229.21 o
   5   1   0     3698.98     3624.43     61.12 o
   6   1   0     1994.05     2083.23     61.40 o
   7   1   0     1811.15     1718.65     34.17 o
   8   1   0      733.07      820.94     33.96 o
   9   1   0       81.89      104.20      9.88 o
   0   2   0    21757.47    22260.67    135.76 o
   1   2   0    62082.24    53513.78    885.52 o
   2   2   0        1.39        7.99      2.65 o
   3   2   0     9723.64     9808.05     83.53 o
   4   2   0     4471.88     4764.18     90.67 o
   5   2   0     2224.63     2156.17     63.18 o
   6   2   0      302.78      307.39     13.82 o
   7   2   0       47.27       29.91      7.03 o
   8   2   0      298.55      288.39     16.94 o
   9   2   0      239.89      270.63     20.25 o
   1   3   0     2192.04     2329.13     24.91 o
   2   3   0     3673.73     4019.39     50.95 o
   3   3   0     1816.05     1794.85     28.45 o
   4   3   0     5334.39     5427.72    138.64 o
   5   3   0     4155.28     4450.34    150.45 o
   6   3   0       94.91       88.72      7.09 o
   7   3   0      200.25      196.21     10.44 o
   8   3   0     1068.89     1066.19     28.36 o
   9   3   0     2683.16     3140.84    157.47 o
   0   4   0    34956.59    36330.48    347.85 o
   1   4   0      448.82      505.52     15.82 o
   2   4   0      423.00      482.05     18.75 o
   3   4   0        5.49        7.27      4.73 o
   4   4   0       94.71      110.01     16.81 o
   5   4   0     6147.28     6280.30     90.32 o
   6   4   0      743.09      797.05     22.66 o
   7   4   0      506.45      520.11     19.56 o
   8   4   0      161.75      151.98      8.67 o
   9   4   0      101.64      137.38     11.64 o
   1   5   0      602.84      788.17     34.29 o
   2   5   0     2554.35     2811.54     89.07 o
   3   5   0      326.82      353.92     23.87 o
   4   5   0     1017.31     1060.40     42.28 o
   5   5   0        3.51        5.50      3.41 o
   6   5   0      976.71      961.75     23.63 o
   7   5   0      927.99      915.25     26.37 o
   8   5   0     1062.37     1038.84     23.30 o
   9   5   0      919.73     1166.59     39.58 o
   0   6   0       58.75       69.37     16.97 o
   1   6   0      417.63      385.88     26.55 o
   2   6   0      222.67      203.33     13.53 o
   3   6   0      123.04      126.39     13.17 o
   4   6   0     3028.27     3129.12     62.57 o
   5   6   0       54.86       80.19      6.99 o
   6   6   0      490.64      485.67     16.99 o
   7   6   0      993.78      994.14     28.86 o
   8   6   0       66.93       85.59      9.70 o
   1   7   0      602.12      700.35     31.95 o
   2   7   0       86.55       84.63      6.96 o
   3   7   0     8031.26     8194.32    113.40 o
   4   7   0        1.42        7.79      4.57 o
   5   7   0      313.12      312.43     14.20 o
   6   7   0       25.61       35.73      5.43 o
   7   7   0       50.02       56.13     10.09 o
   8   7   0     1057.69     1057.87     51.75 o
   0   8   0     2135.57     2283.13     52.91 o
   1   8   0      764.91      776.82     23.69 o
   2   8   0     6634.76     6787.94    131.69 o
   3   8   0     1264.70     1277.35     27.21 o
   4   8   0      359.28      354.54     17.34 o
   5   8   0     1018.79     1067.61     30.27 o
   6   8   0     3291.78     3365.20     71.45 o
   7   8   0     1170.20     1051.52     88.85 o
   1   9   0      141.47      156.27     15.93 o
   2   9   0     4619.28     4734.28     61.46 o
   3   9   0       72.16       69.45      7.19 o
   4   9   0      378.85      411.03     19.03 o
   5   9   0       62.96       74.42      7.86 o
   6   9   0      450.79      505.97     39.89 o
   0  10   0       89.79      106.56     15.22 o
   1  10   0     7295.62     7610.94     90.77 o
   2  10   0     1900.71     1995.59     37.28 o
   3  10   0       21.39       15.07      4.58 o
   4  10   0      269.95      287.51     16.85 o
   5  10   0        2.79        6.60      3.84 o
   1  11   0      138.38      117.37      9.21 o
   2  11   0      120.81      110.16      9.69 o
   3  11   0     1803.03     1865.15     39.88 o
   4  11   0       50.08       55.74      9.47 o
   0  12   0      695.30      812.74     27.69 o
   1  12   0      753.81      792.47     21.98 o
  -9   0   1     1394.02     1455.58    154.81 o
  -7   0   1     6536.60     6516.75    135.79 o
  -5   0   1     1686.39     1925.27     64.89 o
  -3   0   1      264.69      404.53     33.42 o
  -1   0   1     4186.97     4547.20     81.13 o
   1   0   1      455.14      477.01     20.38 o
   3   0   1       35.60       21.78      5.05 o
   5   0   1      558.08      592.36     31.53 o
   7   0   1       23.15       51.23     10.25 o
   9   0   1     4375.22     4926.38    558.89 o
  -9   1   1      251.99      287.44     18.75 o
  -8   1   1      275.93      269.87     13.59 o
  -7   1   1     1873.62     1839.23     35.86 o
  -6   1   1      313.10      318.62     14.90 o
  -5   1   1        4.95       21.18      5.32 o
  -4   1   1     3516.70     3456.45     74.06 o
  -3   1   1       66.47       80.78      4.13 o
  -2   1   1      925.72      997.35     11.18 o
  -1   1   1    10211.92    10445.82     81.91 o
   0   1   1       15.62       30.79      1.85 o
   1   1   1     5464.81     5728.83     51.74 o
   2   1   1    16654.91    16413.07    260.30 o
   3   1   1      385.78      352.98     13.55 o
   4   1   1     1435.24     1434.06     34.19 o
   5   1   1    16342.89    16071.60    132.12 o
   6   1   1     4681.99     4502.85     73.87 o
   7   1   1      372.88      371.60     22.16 o
   8   1   1      326.92      346.54     22.88 o
   9   1   1       25.83       25.47      6.20 o
  -9   2   1      146.91      194.15     18.18 o
  -8   2   1     5706.11     5645.49     69.42 o
  -7   2   1       10.88       15.32      4.93 o
  -6   2   1       64.07       73.06      6.73 o
  -5   2   1     5133.46     5231.70    146.07 o
  -4   2   1       25.31       60.83      7.75 o
  -3   2   1    16557.54    16935.28    237.43 o
  -2   2   1    14252.70    14901.27    344.52 o
  -1   2   1     7498.54     7781.94     56.38 o
   0   2   1       41.55       44.40      3.24 o
   1   2   1     8500.43     8985.23     69.21 o
   2   2   1     4674.46     4637.46     34.40 o
   3   2   1     7226.37     7113.76     69.22 o
   4   2   1       34.54       71.97      8.50 o
   5   2   1     6196.75     6505.91     83.91 o
   6   2   1      582.08      563.68     19.07 o
   7   2   1     1644.84     1641.31     39.82 o
   8   2   1      371.76      393.88     22.52 o
   9   2   1       11.00        1.44     11.35 o
  -9   3   1      785.86      958.70     48.52 o
  -8   3   1     1477.18     1480.18     33.94 o
  -7   3   1      856.46      913.64     24.59 o
  -6   3   1       57.05       53.59      6.16 o
  -5   3   1      482.71      490.09     28.99 o
  -4   3   1     5556.50     5948.75    104.41 o
  -3   3   1     6374.36     6688.54     75.50 o
  -2   3   1     1680.62     1679.12     18.52 o
  -1   3   1    31169.62    32133.31    148.05 o
   0   3   1    11859.80    11671.06    101.07 o
   1   3   1    12119.36    12574.85     74.89 o
   2   3   1      220.23      334.91     11.27 o
   3   3   1     5043.84     5005.99     43.72 o
   4   3   1     1037.44     1147.78     31.94 o
   5   3   1      651.30      643.64     33.03 o
   6   3   1     2066.03     1988.93     32.81 o
   7   3   1      806.94      854.39     22.19 o
   8   3   1       72.11       83.07     10.79 o
   9   3   1      257.33      307.21     18.32 o
  -9   4   1       14.27       12.76      6.50 o
  -8   4   1       11.78       12.16      4.39 o
  -7   4   1      672.04      678.65     22.26 o
  -6   4   1     2421.48     2392.90     39.10 o
  -5   4   1     3002.95     3181.69     64.10 o
  -4   4   1    15720.35    15603.37    287.24 o
  -3   4   1      853.24     1035.12     22.10 o
  -2   4   1     6254.46     6085.68     56.19 o
  -1   4   1     6676.75     7546.73     86.14 o
   0   4   1        1.52       13.87      7.08 o
   1   4   1      171.10      213.64     11.60 o
   2   4   1     8337.67     8374.39     72.46 o
   3   4   1     6039.91     6360.43     63.18 o
   4   4   1    14911.31    15175.83    165.22 o
   5   4   1     1634.43     1690.18     46.68 o
   6   4   1     6481.91     6501.86     64.83 o
   7   4   1      427.13      444.08     18.08 o
   8   4   1      209.33      194.29     14.58 o
   9   4   1     1910.70     2105.72     71.98 o
  -9   5   1       12.49       22.52      7.24 o
  -8   5   1     1193.28     1209.00     26.34 o
  -7   5   1     1230.26     1232.47     30.65 o
  -6   5   1     4094.89     4060.81     52.40 o
  -5   5   1       23.50       42.58      4.78 o
  -4   5   1        8.68       20.37     12.50 o
  -3   5   1      134.29      207.94     12.85 o
  -2   5   1     5958.11     6332.04     76.33 o
  -1   5   1      831.68      882.67     28.55 o
   0   5   1    20653.19    21415.83    138.73 o
   1   5   1    13881.22    13945.86    111.65 o
   2   5   1     7759.28     7807.00     71.56 o
   3   5   1        2.24       11.89      3.54 o
   4   5   1        3.80       21.50      9.25 o
   5   5   1     2571.77     2561.52     39.37 o
   6   5   1       91.35       92.03      7.69 o
   7   5   1      776.51      806.84     24.78 o
   8   5   1      560.17      581.41     20.30 o
  -8   6   1      645.11      624.53     17.49 o
  -7   6   1      336.66      300.09     17.78 o
  -6   6   1       71.11       81.03      8.31 o
  -5   6   1     2297.87     2290.31     34.07 o
  -4   6   1      392.75      452.29     13.91 o
  -3   6   1    16250.20    15776.06    177.24 o
  -2   6   1     4745.89     5009.23     94.00 o
  -1   6   1      684.59      726.99     36.07 o
   0   6   1      219.50      234.88     22.70 o
   1   6   1     4111.86     4481.94     88.73 o
   2   6   1      190.38      185.26     14.38 o
   3   6   1      844.61      736.06     29.23 o
   4   6   1     5684.61     5949.61    105.05 o
   5   6   1    14620.98    14311.03    129.60 o
   6   6   1      704.99      721.75     21.95 o
   7   6   1     2031.14     1997.74     43.28 o
   8   6   1     1499.06     1534.25     42.32 o
  -8   7   1        0.55       -6.67      8.50 o
  -7   7   1      566.77      552.31     20.12 o
  -6   7   1     1086.86     1108.87     23.88 o
  -5   7   1     1281.70     1227.99     29.68 o
  -4   7   1      267.29      260.99     13.06 o
  -3   7   1      102.27      111.85      7.15 o
  -2   7   1      311.91      338.07     13.24 o
  -1   7   1     5473.32     5650.46    130.34 o
   0   7   1      924.48      927.79     37.27 o
   1   7   1     3799.10     3843.22     90.39 o
   2   7   1      926.27      926.27     22.72 o
   3   7   1       37.23       26.35      4.22 o
   4   7   1      166.55      159.43     10.58 o
   5   7   1      153.11      152.40      9.97 o
   6   7   1       12.96       22.21      4.92 o
   7   7   1        4.78        4.76      4.82 o
   8   7   1      382.75      386.61     31.17 o
  -7   8   1      116.39      130.20     14.41 o
  -6   8   1      416.39      390.61     15.17 o
  -5   8   1        2.71        9.80      4.41 o
  -4   8   1     3286.56     3286.38     54.87 o
  -3   8   1       61.04       69.62      6.77 o
  -2   8   1      668.61      662.51     24.57 o
  -1   8   1      445.93      458.51     17.16 o
   0   8   1      161.18      167.75     10.09 o
   1   8   1       24.07       21.79      4.90 o
   2   8   1      452.19      447.35     20.46 o
   3   8   1     1850.65     1838.35     35.48 o
   4   8   1      398.66      365.07     17.85 o
   5   8   1       23.51       22.40      5.56 o
   6   8   1     1401.11     1462.87     32.95 o
   7   8   1       19.73       26.39      7.36 o
  -6   9   1      290.45      289.00     14.83 o
  -5   9   1      267.49      267.55     12.63 o
  -4   9   1       33.23       40.44      6.87 o
  -3   9   1        0.58       11.03      4.74 o
  -2   9   1      724.81      756.63     24.79 o
  -1   9   1      521.10      504.01     24.33 o
   0   9   1      321.41      310.63     18.77 o
   1   9   1     3632.26     3782.25     74.95 o
   2   9   1      233.04      242.97     16.08 o
   3   9   1      643.10      687.04     21.12 o
   4   9   1      337.76      332.56     16.14 o
   5   9   1       52.65       47.53      9.36 o
   6   9   1      176.92      164.46      9.35 o
  -5  10   1        0.05        5.39      3.24 o
  -4  10   1      100.62      104.30     10.26 o
  -3  10   1      293.95      302.82     14.12 o
  -2  10   1       15.39        7.89      6.46 o
  -1  10   1      699.28      743.66     28.83 o
   0  10   1       82.22      112.76      9.58 o
   1  10   1        8.04       18.12      8.82 o
   2  10   1       48.53       50.62      7.14 o
   3  10   1      856.98      880.05     23.99 o
   4  10   1       98.93       91.51     12.23 o
   5  10   1      137.19      150.56     12.06 o
  -4  11   1      109.60      120.59     13.01 o
  -3  11   1     1116.84     1077.39     38.44 o
  -2  11   1      643.08      656.68     22.18 o
  -1  11   1      767.73      820.53     26.01 o
   0  11   1      810.41      812.52     26.48 o
   1  11   1      121.92      125.84      8.92 o
   2  11   1        3.24       -0.74      3.90 o
   3  11   1      350.90      374.56     28.10 o
   4  11   1      323.11      340.04     30.64 o
  -1  12   1       98.10       96.30      9.38 o
   0  12   1       61.25       57.66      5.97 o
   1  12   1       24.90       21.02      4.76 o
  -8   0   2     2791.32     2951.60     55.54 o
  -6   0   2     5730.09     5657.19    120.34 o
  -4   0   2     1240.72     1233.54     32.64 o
  -2   0   2    75959.29    48472.34   2154.04 o
   0   0   2     5758.44     4867.23     62.49 o
   2   0   2    21203.91    19798.20    121.26 o
   4   0   2     1872.17     2043.11     51.21 o
   6   0   2     7035.70     6739.01    105.88 o
   8   0   2        0.82       10.47      7.33 o
  -9   1   2      297.29      319.16     19.39 o
  -8   1   2      324.07      299.16     14.67 o
  -7   1   2      170.81      182.54     10.87 o
  -6   1   2     3425.05     3426.22     61.21 o
  -5   1   2     7518.31     7924.62    102.29 o
  -4   1   2    14422.90    14599.38    240.16 o
  -3   1   2    23291.66    22550.07    338.86 o
  -2   1   2    43053.19    41395.21    431.46 o
  -1   1   2     1050.95     1058.55     10.69 o
   0   1   2     1124.41     1125.85     26.75 o
   1   1   2      944.10     1028.04     14.05 o
   2   1   2    13681.29    13217.65    154.86 o
   3   1   2      347.98      254.15     11.95 o
   4   1   2      238.83      233.12     13.49 o
   5   1   2      923.50      826.82     30.88 o
   6   1   2     1378.16     1320.64     32.82 o
   7   1   2      533.79      537.60     24.49 o
   8   1   2        0.69        9.89      6.84 o
   9   1   2      141.20      157.40     12.05 o
  -9   2   2     1672.35     1806.96     55.42 o
  -8   2   2        4.74       16.27      5.19 o
  -7   2   2     6271.23     6190.88    104.17 o
  -6   2   2      541.34      562.05     17.35 o
  -5   2   2      329.90      391.31     24.67 o
  -4   2   2        8.27       11.59      3.99 o
  -3   2   2     1453.32     1549.60     23.86 o
  -2   2   2      945.02      959.64     12.41 o
  -1   2   2    13669.21    13601.04     93.54 o
   0   2   2     6991.46     7374.78     81.54 o
   1   2   2    56639.48    48189.06    181.84 o
   2   2   2     1761.08     1734.52     33.56 o
   3   2   2     1085.24     1052.49     26.71 o
   4   2   2     2943.93     2831.27     57.24 o
   5   2   2      161.75      179.85     15.78 o
   6   2   2     2749.52     2792.74     47.21 o
   7   2   2     1971.69     1934.72     46.60 o
   8   2   2       40.89       46.77      9.37 o
   9   2   2       74.95       70.95      8.59 o
  -9   3   2        0.38       -6.02      6.02 o
  -8   3   2        2.58       15.92      5.36 o
  -7   3   2      485.81      477.96     18.05 o
  -6   3   2      556.91      547.75     16.73 o
  -5   3   2     4511.66     4751.20     97.39 o
  -4   3   2     1583.23     1582.39     45.89 o
  -3   3   2    19810.84    20657.76    142.11 o
  -2   3   2     6219.22     6402.91     59.35 o
  -1   3   2      939.31      967.73     21.18 o
   0   3   2        2.70       19.04      3.77 o
   1   3   2     3419.86     3360.91     39.01 o
   2   3   2     1210.65     1412.73     20.51 o
   3   3   2     1048.33      903.66     18.40 o
   4   3   2     2574.03     2899.95     52.65 o
   5   3   2       91.79      110.66     14.58 o
   6   3   2     3240.43     3328.69     44.69 o
   7   3   2     1376.89     1350.97     32.63 o
   8   3   2     2650.65     2799.28     73.04 o
   9   3   2      188.91      192.62     14.36 o
  -9   4   2      102.59      135.33     21.75 o
  -8   4   2      161.49      164.74      9.19 o
  -7   4   2     1144.62     1176.36     29.18 o
  -6   4   2      246.22      226.11     11.74 o
  -5   4   2      321.62      339.27     14.80 o
  -4   4   2      502.00      550.29     32.93 o
  -3   4   2      314.33      399.36     14.20 o
  -2   4   2      836.74      795.50     23.46 o
  -1   4   2      104.24      123.61     18.52 o
   0   4   2       16.46       12.24      4.41 o
   1   4   2      438.58      533.23     18.21 o
   2   4   2     4763.25     4571.77     54.75 o
   3   4   2     5052.68     5168.03     49.99 o
   4   4   2      411.99      435.79     27.56 o
   5   4   2    11573.85    12051.25    194.62 o
   6   4   2      223.32      197.28     10.30 o
   7   4   2     2358.58     2367.47     37.62 o
   8   4   2      278.21      296.07     21.57 o
   9   4   2        0.54        4.53      3.95 o
  -9   5   2      448.32      650.24     31.18 o
  -8   5   2       99.53       88.64      7.31 o
  -7   5   2      182.77      184.76     12.34 o
  -6   5   2      201.95      200.41     12.12 o
  -5   5   2        6.01        4.57      8.65 o
  -4   5   2      104.64      135.68     12.99 o
  -3   5   2      137.06      145.09     12.65 o
  -2   5   2      450.79      457.11     32.74 o
  -1   5   2      693.98      839.04     28.04 o
   0   5   2     1204.09     1146.98     39.63 o
   1   5   2     7184.35     7712.33     97.81 o
   2   5   2     1291.42     1232.36     22.78 o
   3   5   2      472.19      463.88     18.70 o
   4   5   2     8626.37     9037.96    333.40 o
   5   5   2      393.62      396.03     12.34 o
   6   5   2       73.92       85.11      6.94 o
   7   5   2     1217.54     1248.76     30.44 o
   8   5   2        6.67        5.52      5.48 o
  -8   6   2        8.67       11.00      3.92 o
  -7   6   2       76.01       57.92      7.62 o
  -6   6   2       98.94       97.05      8.03 o
  -5   6   2      792.03      772.34     19.82 o
  -4   6   2       57.67       78.49      6.00 o
  -3   6   2     1291.19     1351.41     41.79 o
  -2   6   2     2567.88     2846.61     72.40 o
  -1   6   2     1013.50     1002.64     30.20 o
   0   6   2     3494.17     3884.25     58.73 o
   1   6   2      846.95      973.97     29.19 o
   2   6   2     1595.15     1729.76     41.87 o
   3   6   2      158.53      145.90     17.29 o
   4   6   2     6129.95     6215.24    100.16 o
   5   6   2      410.77      434.88     15.08 o
   6   6   2     3795.68     3740.24     47.65 o
   7   6   2      226.33      226.72     12.64 o
   8   6   2       24.18       41.13      7.20 o
  -8   7   2      204.98      212.45     24.11 o
  -7   7   2     1545.84     1581.17     42.49 o
  -6   7   2      508.13      484.60     16.15 o
  -5   7   2     2687.71     2753.44     46.85 o
  -4   7   2     1447.15     1386.72     29.36 o
  -3   7   2      197.15      194.45      9.67 o
  -2   7   2        0.16       15.51      4.23 o
  -1   7   2     1910.37     1928.41     65.73 o
   0   7   2      456.28      481.26     33.00 o
   1   7   2      508.23      528.65     34.30 o
   2   7   2     2662.85     2722.96     47.81 o
   3   7   2      759.87      741.33     18.36 o
   4   7   2      982.06     1015.09     24.39 o
   5   7   2      663.21      701.86     21.06 o
   6   7   2     1335.49     1335.13     33.93 o
   7   7   2     2278.82     2206.81     42.43 o
   8   7   2      589.17      585.60     37.35 o
  -7   8   2       46.71       43.22      9.43 o
  -6   8   2       18.68       11.23      4.53 o
  -5   8   2      539.15      563.43     19.73 o
  -4   8   2       17.64       14.32      5.58 o
  -3   8   2      347.48      399.92     16.30 o
  -2   8   2     1482.86     1540.22     31.67 o
  -1   8   2     4353.61     4448.01     62.63 o
   0   8   2    10104.81    10475.00    102.26 o
   1   8   2     2143.58     2224.96     58.66 o
   2   8   2       27.45       29.20      5.76 o
   3   8   2     2585.39     2611.40     42.46 o
   4   8   2        4.38        8.71      4.77 o
   5   8   2      993.54     1081.47     28.77 o
   6   8   2      343.53      302.10     15.53 o
   7   8   2        0.14        2.41      5.01 o
  -6   9   2     1706.42     1699.27    110.43 o
  -5   9   2        0.12       -2.62      5.13 o
  -4   9   2     7973.33     8355.87     92.74 o
  -3   9   2      262.97      264.50     12.62 o
  -2   9   2      335.93      348.20     18.08 o
  -1   9   2       63.68       65.82      9.59 o
   0   9   2      551.24      548.19     22.52 o
   1   9   2      292.48      332.31     22.93 o
   2   9   2      854.66      857.03     29.37 o
   3   9   2        6.15        6.56      4.65 o
   4   9   2     6265.97     6490.00     92.39 o
   5   9   2      158.27      165.51     14.98 o
   6   9   2       54.18       50.18      5.85 o
  -5  10   2      409.20      422.58     26.19 o
  -4  10   2      202.71      181.29     10.84 o
  -3  10   2     2454.93     2539.43     46.00 o
  -2  10   2      382.86      415.24     18.51 o
  -1  10   2     2106.13     2255.23     49.26 o
   0  10   2     2847.29     3084.09     45.93 o
   1  10   2      250.70      289.04     16.37 o
   2  10   2        1.20        4.43      5.50 o
   3  10   2      727.81      761.95     22.52 o
   4  10   2      118.23      129.71     14.50 o
   5  10   2       39.40       35.66      6.49 o
  -4  11   2       89.20       89.61     11.26 o
  -3  11   2      858.65      801.11     31.01 o
  -2  11   2       41.97       56.91      6.33 o
  -1  11   2      913.89      937.75     27.62 o
   0  11   2        2.79        1.78      4.50 o
   1  11   2      556.96      557.93     18.05 o
   2  11   2       37.58       32.99      5.04 o
   3  11   2      268.57      299.59     19.27 o
   4  11   2      132.02      109.41     23.11 o
  -1  12   2      467.87      535.97     27.14 o
   0  12   2     1357.34     1443.08     39.45 o
   1  12   2       65.80       65.93      6.62 o
  -9   0   3        1.07        6.75     16.30 o
  -7   0   3      471.66      492.79     30.32 o
  -5   0   3        6.30       10.95      4.80 o
  -3   0   3     4694.77     4614.57     42.04 o
  -1   0   3     1771.74     1392.09     27.64 o
   1   0   3    19541.02    17370.70    109.04 o
   3   0   3    18466.18    18013.66    134.34 o
   5   0   3     6135.03     5717.68    142.58 o
   7   0   3     3776.73     3838.80     76.57 o
   9   0   3      939.94     1021.56    105.17 o
  -9   1   3      507.88      496.25     42.91 o
  -8   1   3       89.01       76.91      7.99 o
  -7   1   3     2424.59     2277.69     43.00 o
  -6   1   3        3.54       -0.86      5.36 o
  -5   1   3      172.61      190.49     14.69 o
  -4   1   3      345.10      324.98     12.55 o
  -3   1   3     1086.54     1032.53     12.67 o
  -2   1   3     3119.15     3310.53     53.97 o
  -1   1   3    26359.62    24317.40     93.77 o
   0   1   3       50.52       64.77      4.64 o
   1   1   3     4484.20     4675.15     42.77 o
   2   1   3      917.56      888.90     13.35 o
   3   1   3     2291.74     2282.44     39.38 o
   4   1   3     7489.96     7300.71     82.05 o
   5   1   3     4288.13     4257.14    105.16 o
   6   1   3     3434.54     3449.70     48.07 o
   7   1   3     4454.01     4368.63     69.96 o
   8   1   3      201.64      216.87     17.52 o
   9   1   3      710.90      800.58     25.99 o
  -9   2   3        5.01       11.12      5.24 o
  -8   2   3      382.90      383.78     18.23 o
  -7   2   3     1737.28     1703.44     30.72 o
  -6   2   3     3596.61     3632.99     56.64 o
  -5   2   3     4226.39     4399.25     88.90 o
  -4   2   3     2449.30     2827.47     75.15 o
  -3   2   3    14343.49    14700.90    163.36 o
  -2   2   3     2665.66     2735.72     52.70 o
  -1   2   3      338.75      440.66     12.90 o
   0   2   3     4905.77     4943.61     59.34 o
   1   2   3     4460.08     4545.21     38.74 o
   2   2   3    12778.87    12159.10    152.02 o
   3   2   3     3892.44     3741.65     42.48 o
   4   2   3        4.14       16.02      5.56 o
   5   2   3     4345.03     4490.17     94.31 o
   6   2   3     2053.13     2040.64     43.21 o
   7   2   3        6.39        8.06      6.08 o
   8   2   3     1595.26     1742.47     47.15 o
   9   2   3      269.73      264.87     16.04 o
  -9   3   3      224.59      244.59     17.05 o
  -8   3   3     1462.00     1438.62     30.23 o
  -7   3   3     3236.32     3249.17     53.72 o
  -6   3   3     5074.07     5060.22     68.54 o
  -5   3   3      377.26      414.76     29.36 o
  -4   3   3     3367.87     3500.53     90.25 o
  -3   3   3      124.04       92.71      6.50 o
  -2   3   3    13091.77    13428.18    122.94 o
  -1   3   3     6938.15     7302.76     52.06 o
   0   3   3     7392.72     7435.21     55.27 o
   1   3   3    30980.13    30202.16    300.33 o
   2   3   3     5326.74     5532.21     50.36 o
   3   3   3     2654.66     2534.63     33.86 o
   4   3   3      721.45      658.02     26.04 o
   5   3   3      452.20      451.84     27.96 o
   6   3   3     2925.46     2913.14     47.83 o
   7   3   3      302.05      266.56     16.10 o
   8   3   3      707.85      666.78     31.60 o
   9   3   3      659.07      734.07     25.95 o
  -9   4   3        0.15        1.06     10.03 o
  -8   4   3      273.64      272.15     11.75 o
  -7   4   3      426.23      444.78     18.17 o
  -6   4   3     2049.14     1988.73     33.98 o
  -5   4   3      316.45      391.85     15.92 o
  -4   4   3    10086.64    10103.88    142.55 o
  -3   4   3     4979.08     5488.85     52.83 o
  -2   4   3    14246.76    14631.57    105.14 o
  -1   4   3     1111.48     1263.02     28.52 o
   0   4   3      158.89      226.12     16.07 o
   1   4   3      249.89      231.74     10.59 o
   2   4   3     7715.45     7648.98     62.47 o
   3   4   3     6687.94     6980.55     57.75 o
   4   4   3     3581.39     3569.59     80.81 o
   5   4   3     9580.37     9632.24    125.00 o
   6   4   3     1451.83     1448.72     29.05 o
   7   4   3      578.63      591.88     19.13 o
   8   4   3        4.65       13.97      5.82 o
   9   4   3      627.40      637.14     21.47 o
  -9   5   3      302.12      403.51     24.30 o
  -8   5   3     1780.40     1851.98     31.24 o
  -7   5   3     2364.67     2292.98     38.45 o
  -6   5   3     4316.90     4355.94     51.55 o
  -5   5   3      755.29      744.59     20.67 o
  -4   5   3       77.34      101.97     11.26 o
  -3   5   3     5439.58     5903.35     68.66 o
  -2   5   3    14418.66    15073.56    162.09 o
  -1   5   3     9820.78    10587.47    143.69 o
   0   5   3    11813.07    11930.44    117.99 o
   1   5   3       99.16      123.13     42.48 o
   2   5   3     5699.99     5910.99     57.95 o
   3   5   3     5439.71     5442.06    119.35 o
   4   5   3      601.98      612.40     31.72 o
   5   5   3      100.75      119.74      6.80 o
   6   5   3     1187.14     1258.87     27.57 o
   7   5   3     1288.44     1278.37     28.64 o
   8   5   3      236.98      258.28     18.62 o
  -8   6   3     1086.43     1042.01     28.19 o
  -7   6   3      801.91      788.82     22.62 o
  -6   6   3     2671.87     2774.57     38.86 o
  -5   6   3     3301.92     3357.08     46.44 o
  -4   6   3     1621.82     1639.52     27.17 o
  -3   6   3     8996.63     8977.32    143.20 o
  -2   6   3       63.81       78.22     10.66 o
  -1   6   3     2430.36     2394.74     54.00 o
   0   6   3       65.97       68.27     10.07 o
   1   6   3      899.88      890.88     32.35 o
   2   6   3     1885.93     1970.45     47.23 o
   3   6   3     7341.30     7409.38    102.75 o
   4   6   3     1428.81     1456.37     24.29 o
   5   6   3      460.26      452.10     14.08 o
   6   6   3      324.06      323.65     14.83 o
   7   6   3       22.42       42.22      6.10 o
   8   6   3        3.66        7.83      6.74 o
  -8   7   3       89.09       86.75     16.08 o
  -7   7   3     2931.69     2897.85     65.86 o
  -6   7   3     1296.89     1245.99     34.46 o
  -5   7   3     1721.27     1739.75     36.96 o
  -4   7   3     1132.25     1204.63     25.90 o
  -3   7   3     2152.76     2210.82     33.05 o
  -2   7   3      285.77      323.34     15.01 o
  -1   7   3     2374.30     2579.39     76.34 o
   0   7   3      146.38      150.94     23.57 o
   1   7   3     5395.20     5391.68    107.77 o
   2   7   3     3762.33     3791.85     45.61 o
   3   7   3      353.50      341.76     12.84 o
   4   7   3     2582.49     2683.74     40.34 o
   5   7   3        6.38       15.53      5.71 o
   6   7   3     1916.19     1953.43     48.94 o
   7   7   3      243.93      275.05     15.79 o
   8   7   3       21.36       16.99      8.16 o
  -7   8   3       24.89        5.16     16.41 o
  -6   8   3        4.30        4.46      4.34 o
  -5   8   3       29.69       29.60      5.84 o
  -4   8   3      602.21      653.03     20.41 o
  -3   8   3      153.64      156.62      9.31 o
  -2   8   3     3987.88     4051.63     52.90 o
  -1   8   3      783.26      898.97     24.25 o
   0   8   3      163.76      146.61     10.93 o
   1   8   3     1302.61     1300.81     37.29 o
   2   8   3       41.67       39.93      6.60 o
   3   8   3        7.52       12.46      4.50 o
   4   8   3      145.92      155.12     11.31 o
   5   8   3      376.82      411.67     24.28 o
   6   8   3      652.18      640.33     25.09 o
   7   8   3      815.01      699.45     30.73 o
  -6   9   3      487.43      423.51     20.33 o
  -5   9   3       41.79       34.40      4.83 o
  -4   9   3       86.20       70.58      9.43 o
  -3   9   3      114.35      117.00      8.81 o
  -2   9   3      834.79      857.90     28.25 o
  -1   9   3        5.29       17.69      4.83 o
   0   9   3       43.95       57.17      8.25 o
   1   9   3      350.18      367.63     24.14 o
   2   9   3       37.82       46.85      8.98 o
   3   9   3     2833.83     2994.39     52.85 o
   4   9   3       48.66       49.52      8.11 o
   5   9   3     3080.25     3255.17     64.53 o
   6   9   3      317.50      280.54     20.41 o
  -5  10   3      244.58      231.95     14.99 o
  -4  10   3      381.18      401.02     15.50 o
  -3  10   3       22.40       33.33      6.33 o
  -2  10   3      816.19      800.49     28.08 o
  -1  10   3      809.59      894.69     34.92 o
   0  10   3       42.05       52.00      8.74 o
   1  10   3       17.93       13.71      6.60 o
   2  10   3      896.85      924.00     26.40 o
   3  10   3       55.97       48.25      6.33 o
   4  10   3      174.97      146.80     13.28 o
   5  10   3      146.59      149.96     12.06 o
  -4  11   3      695.40      680.23     28.88 o
  -3  11   3       11.53        9.19      3.71 o
  -2  11   3      449.42      470.57     16.50 o
  -1  11   3      927.17      963.87     24.61 o
   0  11   3      565.49      588.49     19.43 o
   1  11   3      576.53      590.27     18.60 o
   2  11   3     1116.28     1124.18     25.62 o
   3  11   3      179.93      229.39     16.77 o
   4  11   3      881.42      799.70    131.76 o
  -1  12   3      193.03      195.17     14.89 o
   0  12   3       63.09       77.63      7.55 o
   1  12   3      136.72      160.90     19.77 o
  -8   0   4     5625.95     5846.00     79.77 o
  -6   0   4     6772.58     6405.93    211.00 o
  -4   0   4      319.53      344.26     15.67 o
  -2   0   4    72742.91    53182.02    831.61 o
   0   0   4    20170.10    18118.07    166.77 o
   2   0   4     5740.86     5652.52    267.90 o
   4   0   4     1612.91     1576.98     68.99 o
   6   0   4      240.02      283.45     17.37 o
   8   0   4     4839.52     4951.72     97.65 o
  -9   1   4      348.04      395.80     32.84 o
  -8   1   4       33.53       37.63      6.20 o
  -7   1   4     2131.66     2075.96     36.91 o
  -6   1   4     1668.09     1541.94     49.49 o
  -5   1   4     2258.76     2018.65     59.73 o
  -4   1   4     5106.15     4941.49     95.56 o
  -3   1   4      251.66      169.95      5.46 o
  -2   1   4     6627.13     6621.43     87.57 o
  -1   1   4    39120.55    33256.23    778.18 o
   0   1   4     5925.04     5840.41     38.94 o
   1   1   4        7.29       17.14      3.71 o
   2   1   4    14434.35    13986.41    158.49 o
   3   1   4      605.75      492.13     11.94 o
   4   1   4    11448.50    11527.42    127.86 o
   5   1   4     1493.01     1525.75     54.56 o
   6   1   4      123.05      133.57     10.43 o
   7   1   4      723.93      755.19     29.73 o
   8   1   4      241.24      259.82     17.34 o
   9   1   4       48.79       49.23      6.97 o
  -9   2   4      101.87      100.58     10.14 o
  -8   2   4      154.75      163.66     10.88 o
  -7   2   4     3357.10     3330.33     44.47 o
  -6   2   4      541.65      596.45     19.57 o
  -5   2   4     3123.50     3061.94    121.34 o
  -4   2   4      621.61      672.29     23.75 o
  -3   2   4    24348.22    24841.70    159.91 o
  -2   2   4      530.88      481.05     12.41 o
  -1   2   4     3152.50     3093.81     35.86 o
   0   2   4     1923.22     2033.74     39.86 o
   1   2   4      362.34      516.97     13.98 o
   2   2   4     7023.79     6618.98     74.44 o
   3   2   4     7366.80     7221.73     52.27 o
   4   2   4     2343.34     2287.99     50.79 o
   5   2   4       31.38       62.88     13.14 o
   6   2   4     1157.87     1241.26     34.64 o
   7   2   4       64.62       52.83      8.77 o
   8   2   4      876.78      922.89     34.57 o
   9   2   4       29.71       29.60      5.53 o
  -9   3   4      326.67      353.80     34.66 o
  -8   3   4      107.35      102.06      8.63 o
  -7   3   4     2328.51     2281.74     36.45 o
  -6   3   4      240.79      234.66     11.80 o
  -5   3   4       47.77       40.50     12.80 o
  -4   3   4     2548.23     2553.14     80.29 o
  -3   3   4      641.90      624.41     16.57 o
  -2   3   4     5461.41     5497.70     58.27 o
  -1   3   4     7505.72     7944.76     65.21 o
   0   3   4     4256.34     4283.48     54.92 o
   1   3   4     5015.80     4877.13     48.13 o
   2   3   4     6379.28     6715.17     52.28 o
   3   3   4    15858.51    16019.93    102.08 o
   4   3   4      690.54      646.88     29.65 o
   5   3   4      411.70      445.73     27.78 o
   6   3   4     1096.31     1112.21     30.15 o
   7   3   4      299.39      324.97     17.61 o
   8   3   4      234.29      222.82     18.83 o
   9   3   4      360.84      348.48     19.94 o
  -9   4   4        7.01       14.79      6.68 o
  -8   4   4       42.24       38.26      4.95 o
  -7   4   4      431.18      429.54     16.67 o
  -6   4   4      744.11      710.55     22.23 o
  -5   4   4       38.12       35.70      6.86 o
  -4   4   4      255.76      277.44     20.39 o
  -3   4   4     2442.87     2461.59     36.35 o
  -2   4   4     2145.21     2344.69     43.20 o
  -1   4   4     3122.03     3258.65     47.05 o
   0   4   4       76.21       55.41      7.89 o
   1   4   4     6100.72     6387.07     62.55 o
   2   4   4       63.36       97.71      6.28 o
   3   4   4    14235.36    14166.25    107.63 o
   4   4   4     1436.58     1549.73     42.50 o
   5   4   4     4325.52     4209.25     55.83 o
   6   4   4      280.79      307.86     15.35 o
   7   4   4     1051.07     1108.16     27.62 o
   8   4   4      380.50      386.09     20.37 o
   9   4   4        1.02        1.17      3.47 o
  -8   5   4       26.43       31.26      5.82 o
  -7   5   4      329.13      341.93     15.08 o
  -6   5   4     1483.78     1510.05     30.51 o
  -5   5   4        1.49       12.06      6.21 o
  -4   5   4      723.08      804.92     52.30 o
  -3   5   4     1324.08     1469.48     35.11 o
  -2   5   4       73.16       75.78     15.21 o
  -1   5   4     5010.38     5167.11    116.42 o
   0   5   4      186.92      171.43     16.13 o
   1   5   4     3139.22     3071.19     64.56 o
   2   5   4      884.50      850.89     23.21 o
   3   5   4     7424.57     7699.99    120.87 o
   4   5   4     1677.22     1725.27     52.50 o
   5   5   4      389.59      409.01     12.02 o
   6   5   4     1322.07     1333.62     30.74 o
   7   5   4     1906.16     1996.78     38.22 o
   8   5   4     1391.61     1341.08     39.47 o
  -8   6   4       21.56       23.04      5.11 o
  -7   6   4      236.63      252.96     12.34 o
  -6   6   4      350.90      329.41     13.56 o
  -5   6   4      618.35      659.91     20.92 o
  -4   6   4       75.75       91.70      7.76 o
  -3   6   4      629.26      675.13     30.86 o
  -2   6   4      212.79      154.79     14.34 o
  -1   6   4     4156.85     4412.63     73.86 o
   0   6   4      503.02      511.23     30.66 o
   1   6   4     2821.42     2850.25     58.14 o
   2   6   4    11120.83    10877.11    138.27 o
   3   6   4     1746.51     1819.72     46.54 o
   4   6   4     4005.30     4032.03     61.94 o
   5   6   4        6.36       16.43      3.65 o
   6   6   4      452.02      449.61     18.91 o
   7   6   4      189.14      202.79     13.35 o
   8   6   4      132.33      109.56     11.74 o
  -8   7   4      295.05      308.46     27.81 o
  -7   7   4      175.01      163.46     12.15 o
  -6   7   4        1.09        5.60      4.17 o
  -5   7   4     5139.33     5320.00     70.04 o
  -4   7   4       15.50       27.58      4.93 o
  -3   7   4     6421.83     6583.47     84.73 o
  -2   7   4      311.89      320.64     17.65 o
  -1   7   4        1.71        4.49      5.82 o
   0   7   4     1704.01     1770.09     51.80 o
   1   7   4      998.88     1000.84     38.52 o
   2   7   4     3279.87     3228.67     39.57 o
   3   7   4        4.16       14.82      6.07 o
   4   7   4      616.86      598.04     18.46 o
   5   7   4     4330.51     4510.28     81.81 o
   6   7   4      107.29      113.18      9.92 o
   7   7   4      301.76      279.88     18.20 o
  -7   8   4        2.20       -4.45      5.75 o
  -6   8   4      741.09      702.33     21.85 o
  -5   8   4       49.26       62.39      7.96 o
  -4   8   4      415.76      479.20     17.50 o
  -3   8   4        4.31        0.98      4.34 o
  -2   8   4     4060.68     4070.53     62.84 o
  -1   8   4      683.10      716.65     21.79 o
   0   8   4      956.30      983.06     27.13 o
   1   8   4     4855.52     4976.56     78.13 o
   2   8   4     4427.85     4507.36     87.37 o
   3   8   4     2405.83     2390.47     36.96 o
   4   8   4      235.38      252.29     15.14 o
   5   8   4       66.06       69.49     10.03 o
   6   8   4      390.05      412.96     23.15 o
   7   8   4       93.32       63.80      9.67 o
  -6   9   4     1483.33     1629.37     76.80 o
  -5   9   4       12.12       17.52      5.75 o
  -4   9   4     1313.34     1402.09     35.85 o
  -3   9   4       72.56       76.45      7.39 o
  -2   9   4     3369.61     3447.90     56.31 o
  -1   9   4      227.25      211.72     12.21 o
   0   9   4       14.41       20.04      7.68 o
   1   9   4        7.84       16.44      5.72 o
   2   9   4      158.82      183.94     12.75 o
   3   9   4      770.18      811.03     25.71 o
   4   9   4       18.65       18.10      6.28 o
   5   9   4       13.04       27.99      7.55 o
   6   9   4     2813.52     2502.46     79.70 o
  -5  10   4        9.44       12.09      5.17 o
  -4  10   4      135.07      160.82      9.73 o
  -3  10   4        9.55       -7.45      7.72 o
  -2  10   4      213.73      221.79     14.79 o
  -1  10   4     2241.65     2399.06     56.53 o
   0  10   4      497.99      497.38     23.41 o
   1  10   4     1821.69     1866.51     44.22 o
   2  10   4     2640.05     2617.18     44.05 o
   3  10   4       20.23       16.45      4.89 o
   4  10   4       12.50       18.01      7.44 o
   5  10   4      687.18      696.39     27.00 o
  -4  11   4       30.58       29.16      6.78 o
  -3  11   4     1937.06     1886.93     40.80 o
  -2  11   4      427.68      434.73     15.49 o
  -1  11   4        0.34       -0.69      5.84 o
   0  11   4     1228.54     1241.33     27.82 o
   1  11   4      255.76      242.17     11.98 o
   2  11   4       11.19       15.94      3.93 o
   3  11   4      779.85      810.30     29.86 o
   0  12   4       95.16       74.66     10.28 o
   1  12   4      348.88      412.44     31.39 o
  -9   0   5      377.41      369.09     21.13 o
  -7   0   5      298.14      244.33     28.73 o
  -5   0   5      260.93      214.82     17.55 o
  -3   0   5      503.13      505.61     12.28 o
  -1   0   5     2870.61     2588.03     71.15 o
   1   0   5    11548.25    10512.08    131.30 o
   3   0   5     1307.93     1346.83     59.94 o
   5   0   5       45.44      149.78     24.98 o
   7   0   5    12793.64    12965.32    151.07 o
   9   0   5     1562.32     1494.68     53.55 o
  -9   1   5        1.14        9.35      5.77 o
  -8   1   5      670.46      661.99     22.38 o
  -7   1   5      238.50      260.24     14.22 o
  -6   1   5       39.20       55.83      7.72 o
  -5   1   5       49.06       48.13      6.98 o
  -4   1   5        0.75       16.81      3.26 o
  -3   1   5     8736.95     8656.75     69.13 o
  -2   1   5    14598.22    14662.34    237.48 o
  -1   1   5     4071.22     3987.03     51.60 o
   0   1   5      844.22      808.55     17.22 o
   1   1   5      253.16      229.92     12.11 o
   2   1   5    20072.07    19590.40    201.35 o
   3   1   5    13853.32    13287.46     80.08 o
   4   1   5     8259.97     8389.87     99.56 o
   5   1   5     4807.05     4433.59     97.27 o
   6   1   5      716.14      707.13     22.42 o
   7   1   5      131.82      133.05     14.94 o
   8   1   5      717.27      685.35     28.98 o
   9   1   5     1271.56     1167.12     32.87 o
  -9   2   5       28.85       50.72      8.74 o
  -8   2   5      216.09      242.44     12.62 o
  -7   2   5     1059.03     1026.61     23.04 o
  -6   2   5     1854.54     1824.67     34.85 o
  -5   2   5     7387.77     7106.04    117.19 o
  -4   2   5       29.73       60.99      9.16 o
  -3   2   5     5521.40     5743.99     44.93 o
  -2   2   5     4810.62     4648.73     49.84 o
  -1   2   5      500.35      571.42     20.30 o
   0   2   5    15524.57    15309.22    101.85 o
   1   2   5      295.52      251.99      8.66 o
   2   2   5    10984.63    10467.92    103.66 o
   3   2   5    10794.14    11262.61     88.10 o
   4   2   5      334.66      312.83     17.23 o
   5   2   5      138.60      129.03     14.07 o
   6   2   5     6457.07     6444.02     86.24 o
   7   2   5      297.20      284.39     18.92 o
   8   2   5     4088.03     4053.23     83.32 o
   9   2   5      164.46      133.27      9.73 o
  -9   3   5     2404.60     2928.50    254.43 o
  -8   3   5       94.62       98.29      7.96 o
  -7   3   5      712.06      749.83     21.09 o
  -6   3   5     1197.22     1132.47     27.82 o
  -5   3   5      869.67      963.99     39.98 o
  -4   3   5      258.67      264.05     16.93 o
  -3   3   5     2525.66     2750.08     39.17 o
  -2   3   5    15035.57    14601.03     98.55 o
  -1   3   5     8323.04     8498.34     70.38 o
   0   3   5     4221.75     4219.28     45.88 o
   1   3   5     2689.58     2556.08     29.57 o
   2   3   5     7146.30     7191.45     56.08 o
   3   3   5    13545.73    13556.01    123.34 o
   4   3   5       88.63       57.79      8.33 o
   5   3   5       48.69       62.22      9.47 o
   6   3   5      126.91      132.71     13.09 o
   7   3   5      392.42      407.93     19.85 o
   8   3   5      195.67      181.80     14.70 o
   9   3   5      485.07      412.53     20.32 o
  -9   4   5        6.73       16.41      5.23 o
  -8   4   5      170.56      153.36      9.46 o
  -7   4   5      181.46      197.19     11.70 o
  -6   4   5     9580.48     9266.50     81.61 o
  -5   4   5     2315.75     2400.58     57.49 o
  -4   4   5     8045.88     7898.67    139.50 o
  -3   4   5      577.47      670.68     21.61 o
  -2   4   5     3330.90     3308.37     52.40 o
  -1   4   5     1347.22     1310.55     30.89 o
   0   4   5       92.30      104.92      8.23 o
   1   4   5        6.85       13.54      4.65 o
   2   4   5     6089.02     6053.79     56.75 o
   3   4   5     1066.56     1199.53     27.21 o
   4   4   5     4530.90     4371.30     75.75 o
   5   4   5      156.00      153.70      7.82 o
   6   4   5       59.16       62.12      9.10 o
   7   4   5     2222.13     2246.39     44.57 o
   8   4   5      764.75      730.49     23.80 o
   9   4   5      202.28      209.19     22.91 o
  -8   5   5     2394.30     2474.55     66.38 o
  -7   5   5     1105.37     1114.37     26.81 o
  -6   5   5     1184.91     1204.31     25.85 o
  -5   5   5      123.55      111.75      8.17 o
  -4   5   5      370.48      414.16     41.76 o
  -3   5   5      201.01      194.31     13.41 o
  -2   5   5      305.03      238.00     16.03 o
  -1   5   5     2266.78     2206.65     44.31 o
   0   5   5     7538.24     7579.69    104.78 o
   1   5   5     3749.82     3554.82     68.31 o
   2   5   5     6963.98     7204.69    115.62 o
   3   5   5      923.44      894.83     27.55 o
   4   5   5       61.46       67.15      5.62 o
   5   5   5      831.56      896.03     17.99 o
   6   5   5       76.49       75.78      8.69 o
   7   5   5      725.75      757.84     26.90 o
   8   5   5       12.70       22.88      4.43 o
  -8   6   5      794.00      807.78     33.70 o
  -7   6   5     1410.72     1480.21     28.59 o
  -6   6   5       66.17       66.32      6.67 o
  -5   6   5     5428.71     5417.58     58.04 o
  -4   6   5     1448.18     1591.24     40.49 o
  -3   6   5     3083.22     3116.36     57.83 o
  -2   6   5      351.22      323.97     20.84 o
  -1   6   5     1352.19     1406.82     54.54 o
   0   6   5     5655.36     6043.75    105.26 o
   1   6   5      174.08      229.59     20.73 o
   2   6   5     3172.71     3126.00     71.35 o
   3   6   5     3627.07     3605.38     48.22 o
   4   6   5      342.52      369.32     11.22 o
   5   6   5      619.52      598.97     15.92 o
   6   6   5      216.85      220.79     13.50 o
   7   6   5      374.02      363.45     17.25 o
   8   6   5      593.84      591.62     25.10 o
  -8   7   5        9.26        5.39      6.20 o
  -7   7   5      600.74      620.29     30.38 o
  -6   7   5      395.83      399.54     18.72 o
  -5   7   5       14.14       18.21      5.22 o
  -4   7   5     1912.15     1926.52     34.89 o
  -3   7   5      248.13      260.13     13.17 o
  -2   7   5     1293.06     1353.93     31.69 o
  -1   7   5     5732.56     5720.42     80.61 o
   0   7   5      475.95      460.48     30.31 o
   1   7   5        8.90       11.42      3.79 o
   2   7   5      120.04      142.13      8.93 o
   3   7   5       13.09       19.26      3.53 o
   4   7   5     6213.43     6341.06    103.59 o
   5   7   5       11.71       19.59      5.66 o
   6   7   5     1360.43     1369.55     38.89 o
   7   7   5      695.60      615.47     29.10 o
  -7   8   5      114.74      110.53     10.88 o
  -6   8   5     1010.77     1057.51     26.54 o
  -5   8   5     1267.50     1283.74     32.26 o
  -4   8   5      251.66      257.84     12.93 o
  -3   8   5      161.45      217.68     12.30 o
  -2   8   5       38.87       45.32      7.81 o
  -1   8   5      589.32      689.44     23.15 o
   0   8   5     4158.87     4282.57     56.65 o
   1   8   5     5180.24     5191.81     92.34 o
   2   8   5       35.17       37.45      6.45 o
   3   8   5     1384.15     1426.99     27.29 o
   4   8   5     1144.19     1173.47     30.22 o
   5   8   5      998.58     1016.13     33.45 o
   6   8   5      258.33      253.82     32.61 o
   7   8   5      426.40      375.13     22.90 o
  -6   9   5       78.82       79.93     12.29 o
  -5   9   5      452.88      497.43     20.43 o
  -4   9   5      142.74      142.61     11.07 o
  -3   9   5      689.03      732.45     22.51 o
  -2   9   5      456.37      464.51     19.58 o
  -1   9   5      444.46      464.68     17.81 o
   0   9   5       73.35       81.31      8.65 o
   1   9   5     1925.99     2026.08     43.86 o
   2   9   5      104.51      127.59     11.07 o
   3   9   5     1821.43     1902.29     40.02 o
   4   9   5      980.55     1028.80     34.76 o
   5   9   5     2897.15     2965.83     76.78 o
   6   9   5        4.26        3.99      3.65 o
  -5  10   5       56.19       49.72      7.32 o
  -4  10   5      189.74      178.38      9.70 o
  -3  10   5      553.49      523.44     18.37 o
  -2  10   5      134.96      158.99     12.76 o
  -1  10   5      241.82      265.98     17.02 o
   0  10   5     3563.47     3829.59     63.38 o
   1  10   5     1510.22     1552.28     40.20 o
   2  10   5      398.52      453.98     18.52 o
   3  10   5       30.26       37.50      5.77 o
   4  10   5        8.95       10.88      5.59 o
   5  10   5      409.27      416.42     29.45 o
  -4  11   5     1314.94     1296.23    100.85 o
  -3  11   5        0.99        3.62      5.20 o
  -2  11   5      288.36      252.65     12.37 o
  -1  11   5        4.97        3.35      3.94 o
   0  11   5      395.91      377.72     17.70 o
   1  11   5     1963.57     1987.63     32.79 o
   2  11   5       13.61       19.87      3.98 o
   3  11   5      324.31      384.04     25.85 o
   0  12   5     1238.04     1324.92     95.31 o
  -8   0   6     1079.69     1114.60     50.28 o
  -6   0   6     3846.65     4039.39     81.89 o
  -4   0   6     1404.41     1448.24     32.03 o
  -2   0   6    28371.61    26406.50    796.33 o
   0   0   6    21722.97    22309.55    218.70 o
   2   0   6     8644.94     8550.71    265.69 o
   4   0   6     3347.51     3450.35    114.87 o
   6   0   6      551.85      582.19     26.37 o
   8   0   6      706.06      652.39     35.08 o
  -9   1   6      187.70      187.72     12.04 o
  -8   1   6      662.64      640.66     25.08 o
  -7   1   6      128.92      137.64     10.40 o
  -6   1   6     7836.18     7380.14    140.13 o
  -5   1   6     6247.01     5640.01    101.19 o
  -4   1   6     9339.93     8953.42    111.33 o
  -3   1   6     7319.31     7026.18     71.87 o
  -2   1   6    10103.56     9963.44     95.72 o
  -1   1   6     9673.63     9648.17    212.21 o
   0   1   6     3068.46     3017.74     37.96 o
   1   1   6     6593.08     6684.11     63.32 o
   2   1   6     1608.34     1639.53     30.44 o
   3   1   6     1058.87     1037.28     23.80 o
   4   1   6     2090.79     2204.68     65.59 o
   5   1   6     1454.69     1457.24     58.76 o
   6   1   6     1229.07     1216.84     32.30 o
   7   1   6       89.05       86.88      9.87 o
   8   1   6     1601.48     1499.82     41.54 o
   9   1   6      458.03      401.67     18.56 o
  -9   2   6     2690.89     2651.69     76.16 o
  -8   2   6      106.53      101.42      7.65 o
  -7   2   6      796.81      763.73     21.35 o
  -6   2   6       13.07       11.26      4.29 o
  -5   2   6       29.10       29.17      8.01 o
  -4   2   6      656.43      601.49     26.23 o
  -3   2   6     3272.51     3391.21     40.97 o
  -2   2   6     3389.26     3442.82     41.55 o
  -1   2   6    37603.64    34987.25    616.07 o
   0   2   6      236.94      302.37     11.01 o
   1   2   6    31225.44    28982.48    171.24 o
   2   2   6     3873.44     3872.62     38.31 o
   3   2   6      373.23      353.64     13.06 o
   4   2   6     5748.35     5683.78     73.87 o
   5   2   6        4.84        0.87      4.90 o
   6   2   6     3055.94     3060.43     59.70 o
   7   2   6        6.74        7.91      6.52 o
   8   2   6        2.63       23.17      8.97 o
   9   2   6       41.74       29.19      4.76 o
  -9   3   6       73.41       87.13      9.43 o
  -8   3   6      158.12      146.56      9.87 o
  -7   3   6       53.72       50.83      6.32 o
  -6   3   6      949.33      940.82     26.93 o
  -5   3   6    11181.36    10697.33    155.66 o
  -4   3   6      734.85      728.80     44.70 o
  -3   3   6      588.06      559.67     18.39 o
  -2   3   6     2082.01     1791.23     36.18 o
  -1   3   6     4031.53     4080.75     51.45 o
   0   3   6    18618.69    17455.19    101.96 o
   1   3   6     1490.07     1482.15     23.48 o
   2   3   6     1964.35     1885.60     30.20 o
   3   3   6     8167.26     8268.65     71.38 o
   4   3   6      247.43      309.33     18.14 o
   5   3   6      165.60      173.06     11.68 o
   6   3   6      935.88      958.23     34.57 o
   7   3   6     2213.02     2167.31     50.87 o
   8   3   6     1194.65     1194.82     32.37 o
   9   3   6      934.84      745.98     20.95 o
  -9   4   6      466.73      563.58     28.58 o
  -8   4   6      165.97      167.24      9.58 o
  -7   4   6        0.59        5.10      5.11 o
  -6   4   6      245.83      238.34     12.42 o
  -5   4   6       22.79       23.25      5.14 o
  -4   4   6      134.63      179.02     14.55 o
  -3   4   6     3862.75     4016.32     59.13 o
  -2   4   6      330.56      328.46     17.27 o
  -1   4   6     8224.55     8524.20     83.67 o
   0   4   6      265.08      232.18      9.96 o
   1   4   6       20.22        4.76      3.40 o
   2   4   6     2352.67     2300.36     35.90 o
   3   4   6    14432.04    13588.75    132.48 o
   4   4   6       38.90       53.12      8.25 o
   5   4   6     9369.17     9396.93    151.61 o
   6   4   6      225.14      232.22     16.71 o
   7   4   6     1973.86     1870.45     45.19 o
   8   4   6      717.04      692.38     28.75 o
   9   4   6        8.94        7.50      4.07 o
  -8   5   6      550.23      572.30     27.59 o
  -7   5   6      230.74      248.85     13.86 o
  -6   5   6     1537.24     1525.70     27.66 o
  -5   5   6      745.48      732.48     20.47 o
  -4   5   6       73.31       89.85     15.96 o
  -3   5   6     1083.81     1112.51     28.85 o
  -2   5   6     2764.93     2976.22     56.66 o
  -1   5   6     9273.55     9560.55     94.66 o
   0   5   6     2981.34     2929.01     66.62 o
   1   5   6    14209.83    13775.48    131.48 o
   2   5   6      374.77      360.87     23.69 o
   3   5   6      757.89      729.27     30.24 o
   4   5   6        1.35        4.52      2.70 o
   5   5   6     1024.06      997.67     21.22 o
   6   5   6        0.26        5.80      3.82 o
   7   5   6      967.51      922.90     32.68 o
   8   5   6      737.41      758.64     39.27 o
  -8   6   6      116.31      127.76     10.31 o
  -7   6   6     1168.43     1163.16     26.80 o
  -6   6   6       32.00       24.91      5.27 o
  -5   6   6      478.35      480.47     15.76 o
  -4   6   6      109.21      109.10     10.70 o
  -3   6   6     4765.19     5006.74    107.30 o
  -2   6   6     1047.30     1074.42     38.17 o
  -1   6   6      242.54      280.32     24.23 o
   0   6   6        4.77       99.94     33.94 o
   1   6   6        6.69       24.45      7.68 o
   2   6   6     6929.54     6673.36    206.03 o
   3   6   6     1543.42     1521.49     24.61 o
   4   6   6     8477.27     8229.68     96.71 o
   5   6   6     1579.10     1621.76     29.88 o
   6   6   6     1189.83     1197.71     30.88 o
   7   6   6      260.30      245.20     14.02 o
   8   6   6        0.25        6.22      4.36 o
  -7   7   6     1082.20     1125.80     31.82 o
  -6   7   6      460.51      456.90     19.91 o
  -5   7   6        6.58        8.52      4.34 o
  -4   7   6     2088.25     2005.12     34.12 o
  -3   7   6     1838.05     1929.09     35.29 o
  -2   7   6     1361.73     1513.12     31.33 o
  -1   7   6     6231.10     6468.17     85.81 o
   0   7   6     2790.90     2842.21     57.73 o
   1   7   6      161.25      168.28     11.22 o
   2   7   6     2322.56     2171.19     30.82 o
   3   7   6      270.80      274.24     11.26 o
   4   7   6      443.61      452.75     18.13 o
   5   7   6       92.62      106.23     10.37 o
   6   7   6     1350.15     1349.76     40.00 o
   7   7   6      652.37      626.84     28.60 o
  -7   8   6      415.94      475.78     21.85 o
  -6   8   6      402.27      415.55     18.75 o
  -5   8   6       10.26       17.72      5.86 o
  -4   8   6       46.61       73.77      8.83 o
  -3   8   6      602.79      633.50     20.71 o
  -2   8   6      686.74      735.92     22.99 o
  -1   8   6       52.82       50.75      7.21 o
   0   8   6     5953.51     5881.62    116.54 o
   1   8   6     2644.74     2589.91     47.84 o
   2   8   6       92.04       93.47      9.95 o
   3   8   6     3955.93     3915.16     50.27 o
   4   8   6      596.38      572.89     21.31 o
   5   8   6      132.66      125.94     12.22 o
   6   8   6        0.13        7.47      8.62 o
   7   8   6      123.13       82.98     27.25 o
  -6   9   6      374.37      413.73     20.57 o
  -5   9   6      186.48      185.97     12.83 o
  -4   9   6     3329.76     3544.12     79.36 o
  -3   9   6      154.70      154.52     11.59 o
  -2   9   6     2514.83     2503.67     44.35 o
  -1   9   6        1.60       -1.77      4.73 o
   0   9   6     1405.25     1427.47     35.81 o
   1   9   6       98.84      109.24     10.03 o
   2   9   6      178.23      172.30     11.81 o
   3   9   6      463.66      478.20     20.40 o
   4   9   6     1449.78     1452.85     40.73 o
   5   9   6       35.07       37.08      8.33 o
   6   9   6      339.45      308.99     19.47 o
  -5  10   6      940.51      971.75     43.64 o
  -4  10   6       77.87      101.58     10.97 o
  -3  10   6     1184.75     1194.99     30.54 o
  -2  10   6      271.49      285.11     13.78 o
  -1  10   6      408.38      422.70     18.54 o
   0  10   6      886.14      908.07     31.17 o
   1  10   6      234.71      239.87     16.31 o
   2  10   6      219.75      212.21     13.78 o
   3  10   6     1313.76     1346.38     45.96 o
   4  10   6      114.74      137.14     12.20 o
   5  10   6       88.11       88.39     10.44 o
  -3  11   6      854.94      864.63     34.52 o
  -2  11   6      279.60      294.69     17.00 o
  -1  11   6     1699.18     1751.70     51.06 o
   0  11   6      136.47      148.59     10.49 o
   1  11   6      759.69      757.20     23.90 o
   2  11   6      791.38      745.35     20.50 o
   3  11   6        3.40        9.60      3.69 o
  -9   0   7     2318.22     2196.13     61.60 o
  -7   0   7       47.05       28.12      9.24 o
  -5   0   7     2939.33     2622.38     66.55 o
  -3   0   7     1729.53     1527.83     42.15 o
  -1   0   7    25577.62    26046.75    253.42 o
   1   0   7    30725.95    30677.83    268.86 o
   3   0   7     2761.30     2825.67     99.61 o
   5   0   7      630.03      561.54     53.76 o
   7   0   7      953.55     1005.08     39.14 o
   9   0   7     3637.12     3244.86    114.07 o
  -9   1   7     1429.32     1464.11     70.90 o
  -8   1   7      130.15      121.83     12.10 o
  -7   1   7      356.87      380.50     24.23 o
  -6   1   7      922.92      897.25     26.16 o
  -5   1   7     2997.46     2779.03     72.81 o
  -4   1   7    16648.47    15908.57    208.94 o
  -3   1   7     1946.93     1847.64     31.92 o
  -2   1   7       17.16       42.85      5.37 o
  -1   1   7     6710.60     6591.94    163.57 o
   0   1   7     1673.60     1791.53     35.64 o
   1   1   7      148.98      120.34      7.14 o
   2   1   7     3276.91     3266.83     58.77 o
   3   1   7    11402.24    11564.57     90.09 o
   4   1   7    16701.37    16687.13    190.30 o
   5   1   7     7373.25     7239.71    149.43 o
   6   1   7     2463.82     2336.45     43.50 o
   7   1   7      471.86      545.60     38.59 o
   8   1   7      271.50      238.28     16.61 o
   9   1   7      363.38      325.19     13.05 o
  -9   2   7       49.41       59.22      6.78 o
  -8   2   7       81.43       68.54      6.65 o
  -7   2   7      221.29      242.69     13.04 o
  -6   2   7     1264.32     1309.69     29.30 o
  -5   2   7     7434.34     7033.23    186.19 o
  -4   2   7      858.82      800.51     40.33 o
  -3   2   7     1965.96     1765.19     31.12 o
  -2   2   7     5734.62     5575.36     56.98 o
  -1   2   7      234.10      296.31     30.49 o
   0   2   7    39443.88    36039.57    295.97 o
   1   2   7     2485.47     2535.58     39.82 o
   2   2   7      463.27      676.34     19.57 o
   3   2   7     2305.64     2500.15     36.27 o
   4   2   7       63.99       84.43     14.82 o
   5   2   7        9.88       10.54      8.24 o
   6   2   7      125.46      126.92     11.21 o
   7   2   7        2.59        5.42      6.03 o
   8   2   7     5432.05     5169.62    118.12 o
   9   2   7      435.88      364.38     28.89 o
  -9   3   7      594.64      633.70     22.26 o
  -8   3   7     1622.60     1643.04     36.42 o
  -7   3   7     2202.74     2259.86     36.36 o
  -6   3   7      181.12      174.88     11.36 o
  -5   3   7      848.44      935.70     55.42 o
  -4   3   7     7200.62     7058.83    135.11 o
  -3   3   7      487.94      532.48     18.58 o
  -2   3   7      613.54      549.20     25.66 o
  -1   3   7     3440.37     3602.58     51.62 o
   0   3   7     2125.65     1933.11     31.16 o
   1   3   7    14789.74    14823.81    134.25 o
   2   3   7      519.30      549.01     17.24 o
   3   3   7     1005.02      974.63     23.97 o
   4   3   7     7093.83     6668.59     84.37 o
   5   3   7     3300.50     3138.59     48.71 o
   6   3   7      465.08      487.98     21.08 o
   7   3   7      583.65      560.54     38.28 o
   8   3   7      249.40      248.82     14.80 o
   9   3   7        1.91       -3.93      3.93 o
  -9   4   7      476.91      518.16     20.12 o
  -8   4   7       39.11       39.89      6.57 o
  -7   4   7      803.86      816.96     21.95 o
  -6   4   7      302.79      299.31     16.68 o
  -5   4   7        4.17       11.17      3.92 o
  -4   4   7     8684.14     8191.24    114.86 o
  -3   4   7      777.45      712.78     23.48 o
  -2   4   7     8917.86     9038.07     92.82 o
  -1   4   7     1603.25     1601.98     36.97 o
   0   4   7       56.56      101.55     12.34 o
   1   4   7     2169.91     2198.30     41.66 o
   2   4   7       32.35       20.48      5.45 o
   3   4   7      336.67      351.64     16.62 o
   4   4   7      709.90      715.01     28.57 o
   5   4   7     2221.37     2259.80     35.28 o
   6   4   7        3.01        6.66      4.46 o
   7   4   7        5.45        9.05      5.84 o
   8   4   7        4.92        3.61      3.91 o
  -8   5   7     2648.61     2743.37     75.37 o
  -7   5   7       69.65       83.80      8.50 o
  -6   5   7      308.48      308.11     13.36 o
  -5   5   7      175.82      142.89      9.33 o
  -4   5   7       81.11       92.75      8.58 o
  -3   5   7      271.70      298.91     16.83 o
  -2   5   7     8486.52     8304.36    117.98 o
  -1   5   7     1221.02     1105.46     33.49 o
   0   5   7     7378.46     7569.37    110.33 o
   1   5   7      330.20      270.20     21.29 o
   2   5   7      499.05      468.95     22.64 o
   3   5   7      681.83      710.68     29.93 o
   4   5   7      619.83      604.33     13.77 o
   5   5   7      201.09      170.62      9.48 o
   6   5   7       37.70       37.86      7.16 o
   7   5   7      393.18      391.53     20.99 o
   8   5   7      220.00      228.63     15.15 o
  -8   6   7      116.29      116.53     10.75 o
  -7   6   7       11.46        9.27      4.30 o
  -6   6   7      925.90      989.50     26.55 o
  -5   6   7     3208.24     3181.31     44.33 o
  -4   6   7       42.86       35.84      6.34 o
  -3   6   7     4644.51     4573.25    104.87 o
  -2   6   7        2.35       20.78      9.00 o
  -1   6   7     2809.64     2880.84     77.07 o
   0   6   7      360.64      376.50     27.83 o
   1   6   7      161.67      171.15     28.22 o
   2   6   7    10967.96    10432.04    192.39 o
   3   6   7       68.68       55.88      5.54 o
   4   6   7      810.14      848.69     17.94 o
   5   6   7      180.76      198.81     11.35 o
   6   6   7     1186.12     1205.40     34.63 o
   7   6   7      331.86      336.50     15.74 o
   8   6   7       43.24       40.37      6.37 o
  -7   7   7      482.48      447.91     20.09 o
  -6   7   7        7.49        1.63      5.71 o
  -5   7   7        6.96       11.36      4.47 o
  -4   7   7     1058.50     1131.16     33.51 o
  -3   7   7      892.03      959.66     28.36 o
  -2   7   7     7069.21     7247.09     98.88 o
  -1   7   7     1141.60     1131.11     26.46 o
   0   7   7      753.77      758.65     28.08 o
   1   7   7     1277.74     1222.17     32.25 o
   2   7   7     6854.28     6789.60    108.14 o
   3   7   7      830.91      842.35     22.29 o
   4   7   7      594.93      648.10     23.32 o
   5   7   7      231.12      224.98     13.41 o
   6   7   7     3323.70     3199.52     67.66 o
   7   7   7      334.03      294.79     20.04 o
  -7   8   7      300.78      360.62     18.47 o
  -6   8   7        2.34        0.86      4.48 o
  -5   8   7      317.74      321.15     18.29 o
  -4   8   7     2376.33     2540.05     41.39 o
  -3   8   7      167.69      148.26     10.93 o
  -2   8   7      655.83      723.81     26.29 o
  -1   8   7     2224.24     2393.25     43.29 o
   0   8   7      133.58      142.54     13.08 o
   1   8   7     2636.15     2786.41     60.17 o
   2   8   7     1057.54     1074.58     39.14 o
   3   8   7      779.79      748.56     21.31 o
   4   8   7      319.42      329.74     16.38 o
   5   8   7      839.11      813.46     33.37 o
   6   8   7      447.82      462.28     28.53 o
   7   8   7      682.94      705.29     38.86 o
  -6   9   7      519.37      495.63     21.71 o
  -5   9   7      483.15      520.08     20.41 o
  -4   9   7       12.46       32.14      8.35 o
  -3   9   7     4224.06     4414.97     58.24 o
  -2   9   7        0.90        4.58      6.13 o
  -1   9   7       97.36      139.81     11.91 o
   0   9   7     1603.30     1628.18     43.50 o
   1   9   7      644.86      672.39     24.81 o
   2   9   7      129.87      137.56     11.45 o
   3   9   7     2411.08     2464.23     44.52 o
   4   9   7      164.56      152.82     12.35 o
   5   9   7     1929.79     1801.66     74.60 o
   6   9   7       13.38       17.26      7.50 o
  -5  10   7       69.96       80.50     10.30 o
  -4  10   7       44.72       45.68      7.62 o
  -3  10   7       32.56       46.00      7.12 o
  -2  10   7     1856.49     2005.89     41.03 o
  -1  10   7      403.51      431.67     18.47 o
   0  10   7      576.08      644.99     26.04 o
   1  10   7     1068.34     1055.67     32.46 o
   2  10   7     2103.61     2190.32     39.45 o
   3  10   7      333.47      313.81     18.30 o
   4  10   7        9.88       10.58      4.36 o
   5  10   7      112.41      129.34     11.63 o
  -3  11   7       35.49       34.36      7.68 o
  -2  11   7     1557.50     1494.31     35.65 o
  -1  11   7      109.71      101.04     11.11 o
   0  11   7        2.00        7.70      4.60 o
   1  11   7        6.96       12.22      3.99 o
   2  11   7     2900.73     2896.81    114.24 o
   3  11   7       39.75       35.88      5.25 o
  -8   0   8    10431.41    10705.37    621.71 o
  -6   0   8      432.39      443.09     29.28 o
  -4   0   8     1655.05     1530.87     46.75 o
  -2   0   8     1264.21     1634.66    185.69 o
   0   0   8    17948.03    20645.17    233.50 o
   2   0   8     1131.94     1191.70     41.13 o
   4   0   8      737.54      948.49     68.41 o
   6   0   8      113.90      163.72     16.85 o
   8   0   8       10.56       13.46     11.55 o
  -9   1   8       47.90       51.52      7.40 o
  -8   1   8       19.13       18.57      6.23 o
  -7   1   8      477.08      499.92     22.77 o
  -6   1   8      323.64      333.47     16.34 o
  -5   1   8      375.54      349.29     27.98 o
  -4   1   8    24863.87    23581.97    186.22 o
  -3   1   8    22057.45    22190.80    118.37 o
  -2   1   8       21.42       33.99      5.69 o
  -1   1   8     4735.69     4841.65     78.59 o
   0   1   8     7986.31     7680.04    102.45 o
   1   1   8       97.14      106.71      6.77 o
   2   1   8     9683.65    10323.31    104.87 o
   3   1   8     1606.37     1596.89     32.93 o
   4   1   8       21.47       50.30     13.08 o
   5   1   8      922.71      905.54     51.79 o
   6   1   8     4200.74     3991.88     72.34 o
   7   1   8     1487.02     1476.87     44.34 o
   8   1   8      168.61      182.45     13.83 o
   9   1   8      490.54      469.78     30.82 o
  -9   2   8     1692.50     1836.18     50.72 o
  -8   2   8      724.91      780.39     23.67 o
  -7   2   8     2714.20     2864.56     53.38 o
  -6   2   8      597.92      572.51     19.50 o
  -5   2   8       81.67       77.45     14.40 o
  -4   2   8     2905.95     2687.57     73.86 o
  -3   2   8      950.02      849.95     22.69 o
  -2   2   8     2571.29     2398.68     43.82 o
  -1   2   8      318.52      402.08     22.05 o
   0   2   8     2340.41     2450.05     37.84 o
   1   2   8     1404.34     1326.68     31.40 o
   2   2   8       12.12       36.17      5.68 o
   3   2   8     1218.38     1177.07     36.27 o
   4   2   8     3250.30     3191.26     80.29 o
   5   2   8      175.05      198.26     23.37 o
   6   2   8     4399.85     4293.58     94.10 o
   7   2   8     1501.13     1394.15     58.50 o
   8   2   8      190.07      181.91     14.00 o
   9   2   8      981.39      884.71     34.48 o
  -9   3   8        7.10        8.02      3.85 o
  -8   3   8       36.57       47.11      7.81 o
  -7   3   8     1936.02     1952.15     38.65 o
  -6   3   8      901.63      905.48     25.13 o
  -5   3   8     1659.52     1704.36     39.58 o
  -4   3   8     4713.28     4928.70    200.85 o
  -3   3   8     3865.78     3946.52     52.18 o
  -2   3   8    11639.80    11905.56    149.50 o
  -1   3   8     3241.17     3291.75     52.64 o
   0   3   8    15005.80    15130.09    230.88 o
   1   3   8    42072.24    39773.88    224.88 o
   2   3   8    14270.84    13962.30    122.41 o
   3   3   8       63.66       65.73      8.35 o
   4   3   8       44.48       53.22      9.83 o
   5   3   8     1160.77     1158.19     44.70 o
   6   3   8      521.22      515.89     24.42 o
   7   3   8       14.28       33.20     11.50 o
   8   3   8     1200.25     1154.35     45.83 o
   9   3   8      372.10      396.33     49.44 o
  -9   4   8      386.36      431.96     32.71 o
  -8   4   8     2223.07     2176.99     47.77 o
  -7   4   8        4.16        0.96      5.47 o
  -6   4   8       44.03       51.64      7.23 o
  -5   4   8     4336.20     4225.52     64.38 o
  -4   4   8      369.84      338.20     20.92 o
  -3   4   8    10382.50     9649.82     94.73 o
  -2   4   8     3691.09     3871.40     77.39 o
  -1   4   8       47.87       94.52     12.73 o
   0   4   8     4163.89     4147.56     58.92 o
   1   4   8     3548.11     3654.80     75.53 o
   2   4   8       10.15       12.02      3.48 o
   3   4   8     7926.55     7628.24    145.25 o
   4   4   8     1079.59     1085.70     43.47 o
   5   4   8    13101.80    12323.59    169.93 o
   6   4   8      812.04      851.36     30.41 o
   7   4   8     1413.73     1416.92     37.69 o
   8   4   8        1.86        4.38      3.45 o
  -8   5   8        7.53       14.81      3.98 o
  -7   5   8      858.96      834.29     29.59 o
  -6   5   8      428.31      418.67     16.62 o
  -5   5   8     1593.37     1610.23     35.91 o
  -4   5   8     1277.25     1309.69     23.50 o
  -3   5   8     2335.16     2461.08     48.17 o
  -2   5   8     2578.86     2480.85     55.06 o
  -1   5   8    14828.17    14701.50    175.96 o
   0   5   8    10070.77     9571.65    129.05 o
   1   5   8    15758.46    14733.59    165.45 o
   2   5   8     1320.58     1306.50     50.46 o
   3   5   8     5689.89     5663.22    170.15 o
   4   5   8      408.14      393.91     12.59 o
   5   5   8      125.25      119.40      8.07 o
   6   5   8      765.88      716.06     27.11 o
   7   5   8     3501.19     3455.08     60.55 o
   8   5   8       19.34        9.59      8.07 o
  -8   6   8      790.92      730.20     70.64 o
  -7   6   8       27.38       32.73      5.63 o
  -6   6   8     1911.12     1981.34     39.77 o
  -5   6   8       12.99       17.06      6.75 o
  -4   6   8     2611.14     2604.94     41.26 o
  -3   6   8        1.86       10.04      5.27 o
  -2   6   8      273.03      250.50     26.78 o
  -1   6   8     3551.57     3406.55     86.59 o
   0   6   8     1134.06     1158.39     49.76 o
   1   6   8       45.15       49.86     11.32 o
   2   6   8     2889.92     2749.48     75.75 o
   3   6   8     2485.79     2443.39     40.00 o
   4   6   8     5041.07     4953.05     75.13 o
   5   6   8       69.22       58.55      6.90 o
   6   6   8     3632.71     3406.60     59.57 o
   7   6   8      184.68      192.42     16.40 o
   8   6   8       35.72       38.86      6.98 o
  -7   7   8      105.88       96.76      9.77 o
  -6   7   8     1316.60     1330.52     36.17 o
  -5   7   8     1828.54     1879.48     36.50 o
  -4   7   8       47.41       67.69      8.12 o
  -3   7   8     1563.18     1533.95     36.75 o
  -2   7   8     2082.96     2236.96     42.67 o
  -1   7   8     1496.37     1495.33     38.08 o
   0   7   8    11527.25    11623.63    120.58 o
   1   7   8     9297.99     8704.83    150.88 o
   2   7   8     6644.80     6460.42     66.94 o
   3   7   8      714.35      747.17     20.45 o
   4   7   8      578.50      610.45     21.57 o
   5   7   8     1271.06     1167.36     32.66 o
   6   7   8      553.13      522.97     27.18 o
   7   7   8      622.47      621.13     82.45 o
  -7   8   8        0.58       -3.66      3.66 o
  -6   8   8      553.33      455.49     19.11 o
  -5   8   8      753.52      729.29     26.80 o
  -4   8   8      153.70      199.40     13.92 o
  -3   8   8     1298.74     1324.29     32.83 o
  -2   8   8     1610.39     1672.72     40.14 o
  -1   8   8     4438.56     4591.74     70.91 o
   0   8   8       44.61       26.76      6.95 o
   1   8   8     1197.23     1203.19     33.40 o
   2   8   8      166.38      170.93     12.16 o
   3   8   8      117.12      108.14      8.76 o
   4   8   8      196.99      197.20     13.96 o
   5   8   8     3439.95     3657.61    109.32 o
   6   8   8       17.56       34.14      8.90 o
  -6   9   8     1326.54     1377.75     34.29 o
  -5   9   8       31.18       27.01      6.31 o
  -4   9   8      287.22      285.47     16.71 o
  -3   9   8      161.51      159.26     11.74 o
  -2   9   8     2250.03     2266.37     48.24 o
  -1   9   8     1026.12     1081.68     28.97 o
   0   9   8      165.55      173.10     14.79 o
   1   9   8      817.19      843.50     27.71 o
   2   9   8       15.45       18.72      5.74 o
   3   9   8        0.32       15.26      5.86 o
   4   9   8      242.41      259.67     15.17 o
   5   9   8      836.84      856.10     39.14 o
  -5  10   8        2.63       12.44      5.04 o
  -4  10   8       88.71       87.26     13.11 o
  -3  10   8      151.53      129.91     17.89 o
  -2  10   8      960.46      968.16     28.24 o
  -1  10   8        3.27        5.62      4.10 o
   0  10   8      794.93      762.21     27.76 o
   1  10   8      112.66      107.64     10.19 o
   2  10   8       46.99       52.52      6.96 o
   3  10   8        5.98       14.05      6.01 o
   4  10   8        6.42        6.76      4.13 o
  -3  11   8      893.45      772.22     26.50 o
  -2  11   8      104.70      104.99     14.98 o
  -1  11   8        2.10        9.99      4.57 o
   0  11   8       39.96       46.53      6.20 o
   1  11   8      347.22      332.62     18.19 o
   2  11   8       32.58       18.41      3.76 o
   3  11   8      408.45      412.70     24.76 o
  -9   0   9     2756.60     2640.68    125.06 o
  -7   0   9     4164.79     4055.26    126.65 o
  -5   0   9     1209.25     1149.88     65.15 o
  -3   0   9      578.35      811.16     49.37 o
  -1   0   9    14671.03    13501.32   1146.83 o
   1   0   9    30680.72    32931.74    310.33 o
   3   0   9     4576.24     4990.54    147.91 o
   5   0   9      487.71      504.77     56.79 o
   7   0   9     2963.72     2867.93    102.57 o
   9   0   9      537.08      613.91     43.97 o
  -9   1   9       23.72       25.13      5.31 o
  -8   1   9        8.99       14.90      4.87 o
  -7   1   9      612.51      701.30     24.93 o
  -6   1   9     2712.36     2675.75     67.43 o
  -5   1   9     4717.67     4179.42     94.31 o
  -4   1   9     7747.92     7210.75    108.99 o
  -3   1   9    21361.13    20821.64    148.51 o
  -2   1   9     8328.10     7505.77    128.78 o
  -1   1   9     2521.34     2421.84     67.32 o
   0   1   9      481.66      504.62     35.29 o
   1   1   9      285.43      274.32     17.77 o
   2   1   9     8149.55     9076.80    251.80 o
   3   1   9     6646.14     6715.52     90.41 o
   4   1   9     3477.56     3638.78     99.05 o
   5   1   9    12281.54    11945.58    163.91 o
   6   1   9    15377.03    14911.33    309.00 o
   7   1   9     3625.25     3337.77     64.12 o
   8   1   9      237.96      229.28     21.86 o
   9   1   9      109.76      100.26     12.61 o
  -9   2   9      120.03       99.17      7.61 o
  -8   2   9      137.52      138.50     10.99 o
  -7   2   9     1700.66     1695.79     53.89 o
  -6   2   9     4772.60     4654.51    140.66 o
  -5   2   9      619.04      556.14     36.72 o
  -4   2   9      106.97      121.77     15.05 o
  -3   2   9     3808.57     3834.39     50.14 o
  -2   2   9     9149.45     8642.99    104.99 o
  -1   2   9      687.03      793.66     27.44 o
   0   2   9     6240.92     5691.39    116.14 o
   1   2   9     2300.99     2270.30     34.62 o
   2   2   9    43985.31    41878.20    188.87 o
   3   2   9      931.71     1034.25     39.61 o
   4   2   9        5.68       38.52     43.09 o
   5   2   9      240.84      230.56     16.01 o
   6   2   9     7154.08     6828.29     98.48 o
   7   2   9     1239.31     1243.58     39.43 o
   8   2   9        0.53       14.09      7.28 o
   9   2   9        0.47        3.63      3.82 o
  -9   3   9      436.22      421.79     21.49 o
  -8   3   9      909.44      883.30     25.90 o
  -7   3   9     1539.02     1621.60     47.78 o
  -6   3   9        0.27       13.42      6.05 o
  -5   3   9     5943.25     5934.05    110.04 o
  -4   3   9     1444.55     1304.39     47.26 o
  -3   3   9       93.41      147.77     12.01 o
  -2   3   9    10276.14    10228.49    102.74 o
  -1   3   9     5292.36     5554.86     90.38 o
   0   3   9      304.02      296.25     13.87 o
   1   3   9      279.47      289.81     16.10 o
   2   3   9      242.11      141.75     10.47 o
   3   3   9     1989.17     1977.39     42.81 o
   4   3   9      593.92      666.44     33.28 o
   5   3   9     1691.88     1606.61     46.85 o
   6   3   9     7847.46     7489.94    103.98 o
   7   3   9      982.52      974.87     54.37 o
   8   3   9        8.03        6.83      5.06 o
  -9   4   9      871.65     1082.53     48.36 o
  -8   4   9      139.17      136.42     10.05 o
  -7   4   9        0.62        5.47      7.20 o
  -6   4   9     2804.65     2716.98     53.56 o
  -5   4   9      791.73      778.16     20.66 o
  -4   4   9     7822.48     7469.95    129.61 o
  -3   4   9      112.20       89.50      9.21 o
  -2   4   9     3942.06     3785.22     66.05 o
  -1   4   9     1718.66     1838.98     44.09 o
   0   4   9       34.20       53.86      7.73 o
   1   4   9     3796.30     3658.20     58.44 o
   2   4   9      711.26      696.15     28.01 o
   3   4   9       37.64       83.42     12.09 o
   4   4   9     3017.86     3021.98     41.01 o
   5   4   9      128.69      119.73      9.42 o
   6   4   9     1731.96     1694.28     47.01 o
   7   4   9       48.18       62.17      8.85 o
   8   4   9       62.05       65.50     10.77 o
  -8   5   9     1073.03     1054.93     27.71 o
  -7   5   9     2550.58     2530.12     50.15 o
  -6   5   9     1806.69     1706.15     37.76 o
  -5   5   9      724.21      702.90     24.12 o
  -4   5   9      121.82      142.94      8.17 o
  -3   5   9      208.63      183.27     13.66 o
  -2   5   9      122.48      155.55     14.95 o
  -1   5   9     1299.83     1394.50     40.49 o
   0   5   9     3131.38     3125.84     77.37 o
   1   5   9     1167.26     1127.61     75.09 o
   2   5   9     1487.60     1404.14     78.45 o
   3   5   9        7.94        9.52      5.94 o
   4   5   9      160.08      183.06      9.76 o
   5   5   9        4.61       10.04      4.37 o
   6   5   9      820.88      771.32     25.87 o
   7   5   9        6.45       11.55      4.61 o
   8   5   9       89.45       98.72      7.59 o
  -8   6   9      298.45      260.18     29.50 o
  -7   6   9      101.67      112.61      9.16 o
  -6   6   9      477.25      476.30     19.69 o
  -5   6   9     1401.40     1434.92     32.39 o
  -4   6   9     1124.01     1132.42     30.47 o
  -3   6   9     7925.91     7627.67    170.71 o
  -2   6   9      102.89      106.42     13.02 o
  -1   6   9     1447.13     1360.29     56.41 o
   0   6   9     7714.50     7459.13    130.11 o
   1   6   9       54.87       36.73     10.59 o
   2   6   9       49.26       53.33      5.89 o
   3   6   9     3784.10     3728.62     58.84 o
   4   6   9       87.94       63.58      6.37 o
   5   6   9     1532.03     1550.48     32.02 o
   6   6   9      338.20      348.04     19.64 o
   7   6   9      206.05      179.10     14.08 o
  -7   7   9      957.05      934.36     29.51 o
  -6   7   9     1501.57     1543.61     38.68 o
  -5   7   9      164.03      161.67     12.00 o
  -4   7   9     2001.27     2065.52     49.27 o
  -3   7   9      673.68      699.28     22.05 o
  -2   7   9      284.10      281.12     17.64 o
  -1   7   9     1141.46     1050.50     32.59 o
   0   7   9     2697.18     2660.06     42.99 o
   1   7   9      768.32      679.39     20.30 o
   2   7   9      448.42      417.26     16.64 o
   3   7   9      125.87      125.35      9.36 o
   4   7   9     7425.76     7289.32    128.91 o
   5   7   9      113.74       91.77     10.07 o
   6   7   9      234.31      216.05     17.34 o
   7   7   9        4.42        9.06      7.18 o
  -7   8   9      142.58      169.84     11.08 o
  -6   8   9        1.98       10.64      5.29 o
  -5   8   9     2304.37     2278.57     46.71 o
  -4   8   9      131.55      129.84     11.50 o
  -3   8   9      366.73      450.36     24.00 o
  -2   8   9     4610.32     4693.15     65.05 o
  -1   8   9     2050.79     2210.62     44.52 o
   0   8   9     2032.89     2017.68     46.56 o
   1   8   9      722.05      699.05     24.38 o
   2   8   9      180.75      162.74     11.04 o
   3   8   9     2061.79     1993.62     40.16 o
   4   8   9     2010.21     1972.30     41.45 o
   5   8   9      595.29      565.29     30.10 o
   6   8   9      568.90      613.46     38.88 o
  -6   9   9      264.06      239.19     13.59 o
  -5   9   9      891.86      966.01     37.91 o
  -4   9   9      282.16      340.24     17.85 o
  -3   9   9      982.50     1059.37     37.14 o
  -2   9   9      371.57      373.15     19.91 o
  -1   9   9     4589.50     4631.22     59.06 o
   0   9   9        4.94        4.97      5.92 o
   1   9   9      245.23      299.09     16.84 o
   2   9   9      262.14      284.74     15.74 o
   3   9   9     4509.01     4562.54    109.34 o
   4   9   9        0.38       -0.72      4.91 o
   5   9   9     3553.05     3505.28    185.56 o
  -5  10   9      982.64      925.15     44.64 o
  -4  10   9        0.02        9.66      9.18 o
  -3  10   9     2297.89     2300.41     82.19 o
  -2  10   9      159.74      186.38     13.91 o
  -1  10   9      891.02      954.66     25.81 o
   0  10   9     2475.72     2713.82     57.21 o
   1  10   9      144.27      154.59     12.77 o
   2  10   9      114.58      124.04     10.29 o
   3  10   9     1136.08     1105.94     26.41 o
   4  10   9       52.80       56.21      9.10 o
  -3  11   9       37.94       34.88      6.75 o
  -2  11   9      211.31      174.79     15.38 o
  -1  11   9      547.41      481.23     26.20 o
   0  11   9      148.63      132.31      9.10 o
   1  11   9      105.23       91.78      6.95 o
   2  11   9      350.57      345.93     12.95 o
  -8   0  10      496.46      517.95     41.13 o
  -6   0  10     2912.19     2967.00    107.88 o
  -4   0  10     1955.15     1672.42     53.03 o
  -2   0  10     7729.44     7897.30    685.29 o
   0   0  10     2811.79     3073.40     99.27 o
   2   0  10      578.94      615.40     33.06 o
   4   0  10      100.18      104.19     26.46 o
   6   0  10      642.63      591.00     40.01 o
   8   0  10     4688.07     4636.90    319.25 o
  -9   1  10        3.44        4.28      4.39 o
  -8   1  10      110.37       97.55      8.73 o
  -7   1  10      486.21      482.73     22.37 o
  -6   1  10     3954.57     3770.05    114.94 o
  -5   1  10      386.80      306.93     26.79 o
  -4   1  10        0.04       12.62      7.05 o
  -3   1  10     3511.98     3585.20     53.48 o
  -2   1  10      777.25      833.04     30.09 o
  -1   1  10     3160.98     3264.94    190.04 o
   0   1  10      938.40     1006.80     46.52 o
   1   1  10    11659.71    12700.46    119.03 o
   2   1  10      154.41      175.35     17.21 o
   3   1  10      717.18      703.51     25.34 o
   4   1  10     2141.66     2194.28     80.20 o
   5   1  10      896.73      864.42     34.31 o
   6   1  10      103.44       94.55     12.63 o
   7   1  10      226.12      219.35     15.16 o
   8   1  10      454.83      446.76     28.50 o
   9   1  10      414.06      469.76     23.90 o
  -9   2  10      169.75      148.42      9.47 o
  -8   2  10        0.07       -0.94      4.77 o
  -7   2  10     2027.93     2109.01     55.41 o
  -6   2  10     1122.38     1068.41     35.76 o
  -5   2  10     1222.48     1251.68     34.83 o
  -4   2  10     4230.06     3595.38     80.19 o
  -3   2  10       12.96       24.30      5.24 o
  -2   2  10     4236.30     3981.32    120.56 o
  -1   2  10     2485.80     2422.85     61.93 o
   0   2  10     2435.88     2918.65     43.71 o
   1   2  10      617.00      556.58     35.03 o
   2   2  10     1270.11     1114.44     35.23 o
   3   2  10       75.81       78.52     14.54 o
   4   2  10     6786.49     6797.86    320.32 o
   5   2  10     9796.83     9092.89    123.26 o
   6   2  10      782.93      774.96     30.84 o
   7   2  10       40.49       50.56      8.04 o
   8   2  10       20.11       29.60      9.09 o
   9   2  10      128.52      131.21     17.51 o
  -9   3  10      345.42      426.80     63.49 o
  -8   3  10      226.50      223.65     14.42 o
  -7   3  10      123.59      151.21     15.24 o
  -6   3  10        1.01        1.54      5.33 o
  -5   3  10       45.88       43.92      6.27 o
  -4   3  10       94.85      100.88     13.74 o
  -3   3  10      195.62      209.37     14.50 o
  -2   3  10     7495.40     6991.93    100.51 o
  -1   3  10     3514.52     3535.47     77.52 o
   0   3  10    15290.78    15094.39    159.04 o
   1   3  10     1927.54     1918.07     43.44 o
   2   3  10     7191.86     6975.55     77.28 o
   3   3  10     3663.55     3687.30    109.85 o
   4   3  10     4091.72     3908.44    194.00 o
   5   3  10      726.04      685.70     22.44 o
   6   3  10       87.55       89.10     12.01 o
   7   3  10     5195.49     5353.63    230.28 o
   8   3  10      905.06      988.86     49.76 o
  -8   4  10      232.29      248.90     14.06 o
  -7   4  10        8.98        9.68      5.24 o
  -6   4  10     5204.38     5021.07     99.00 o
  -5   4  10     5878.15     5791.01    115.63 o
  -4   4  10        8.61        7.13      4.86 o
  -3   4  10    14677.52    13456.72    117.64 o
  -2   4  10     1725.37     1696.07     46.74 o
  -1   4  10     8865.19     8522.30    100.38 o
   0   4  10    10905.84    11245.88    210.73 o
   1   4  10      574.11      456.52     29.63 o
   2   4  10      985.49      978.30     34.83 o
   3   4  10     6918.06     6747.24    198.16 o
   4   4  10     4049.48     4031.01     55.98 o
   5   4  10     2676.31     2541.00     49.67 o
   6   4  10      637.66      681.68     41.44 o
   7   4  10     1202.80     1206.52     72.31 o
   8   4  10      738.93      770.78     47.62 o
  -8   5  10      596.69      572.48     30.29 o
  -7   5  10     1765.57     1764.53     40.99 o
  -6   5  10      145.40      133.19     10.95 o
  -5   5  10       20.42       21.79      6.41 o
  -4   5  10     4890.48     4878.21    100.39 o
  -3   5  10     3300.89     3259.21     61.81 o
  -2   5  10      267.04      259.92     19.70 o
  -1   5  10     7704.07     7306.50    109.74 o
   0   5  10      568.33      597.52     84.30 o
   1   5  10    18114.92    16684.69    216.71 o
   2   5  10     8244.16     7704.57    193.57 o
   3   5  10     6366.80     6365.94    110.53 o
   4   5  10      154.20      160.11      9.49 o
   5   5  10      159.08      164.03     12.49 o
   6   5  10      732.65      779.34     32.37 o
   7   5  10     1728.83     1692.09    104.21 o
   8   5  10        1.44        3.86      3.11 o
  -8   6  10      522.29      567.20     59.80 o
  -7   6  10      108.25      101.48      9.80 o
  -6   6  10       97.96      110.41     10.05 o
  -5   6  10       96.45      112.88      9.71 o
  -4   6  10     5663.96     5654.00    139.43 o
  -3   6  10     5110.32     4932.74    131.04 o
  -2   6  10    10235.87    10120.43    163.18 o
  -1   6  10        1.02       23.95      9.68 o
   0   6  10      643.21      690.32     41.35 o
   1   6  10       84.24       73.03     14.53 o
   2   6  10     1033.44     1097.86     25.63 o
   3   6  10        2.82        8.33      4.89 o
   4   6  10     1680.28     1560.58     32.54 o
   5   6  10     2773.70     2846.57     49.12 o
   6   6  10     1330.21     1226.48     40.24 o
   7   6  10       50.51       63.42      8.33 o
  -7   7  10       40.64       42.42      5.29 o
  -6   7  10      208.58      218.40     14.84 o
  -5   7  10      459.68      446.57     20.77 o
  -4   7  10      206.14      222.15     15.94 o
  -3   7  10     1575.65     1482.31     31.60 o
  -2   7  10     1608.40     1713.48     63.26 o
  -1   7  10     1769.00     1801.81     39.01 o
   0   7  10     3441.27     3302.21     53.93 o
   1   7  10      274.62      263.74     13.16 o
   2   7  10     4780.95     4422.27     81.91 o
   3   7  10     1241.16     1240.64     29.99 o
   4   7  10      404.86      382.70     17.49 o
   5   7  10      282.72      270.65     18.26 o
   6   7  10     1508.65     1507.39     54.39 o
   7   7  10      685.83      747.55     30.05 o
  -6   8  10      312.90      326.98     17.52 o
  -5   8  10      814.06      820.96     31.90 o
  -4   8  10       63.11       81.26     10.70 o
  -3   8  10      100.42      118.11     15.27 o
  -2   8  10      552.64      593.49     26.41 o
  -1   8  10      453.32      455.59     22.46 o
   0   8  10      815.14      738.31     32.88 o
   1   8  10       16.41       24.23      5.51 o
   2   8  10     1252.00     1305.24     31.95 o
   3   8  10     1076.68     1093.41     31.22 o
   4   8  10       27.11       28.76      6.42 o
   5   8  10       47.29       52.69      9.91 o
   6   8  10        5.70        6.57      7.76 o
  -5   9  10        0.45       14.95      5.32 o
  -4   9  10     4337.93     4301.01     70.23 o
  -3   9  10      293.86      281.78     19.56 o
  -2   9  10       92.47       76.63      9.87 o
  -1   9  10      134.21      166.14     13.78 o
   0   9  10      603.19      580.92     28.64 o
   1   9  10        8.37       11.22      5.15 o
   2   9  10     1113.56     1161.41     30.65 o
   3   9  10        1.48        9.64      5.19 o
   4   9  10       18.14       18.54      5.35 o
   5   9  10      179.41      211.29     18.17 o
  -4  10  10       54.72       65.17     10.89 o
  -3  10  10       37.98       45.52      7.56 o
  -2  10  10       40.04       51.17      7.40 o
  -1  10  10       26.76       28.92      8.72 o
   0  10  10      136.23      125.95     10.58 o
   1  10  10       29.08       39.76      6.79 o
   2  10  10       23.86       39.51      6.21 o
   3  10  10      133.19      128.72      8.76 o
   4  10  10      443.22      450.00     19.52 o
  -3  11  10      133.25      126.09     15.58 o
  -2  11  10       71.40       92.59     10.69 o
  -1  11  10        3.66        3.12      7.50 o
   0  11  10      378.24      330.65     14.30 o
   1  11  10       33.68       31.55      3.81 o
   2  11  10      132.55      120.49      9.44 o
  -9   0  11      493.84      483.98     38.16 o
  -7   0  11     3498.26     3503.89     97.68 o
  -5   0  11    15239.25    13090.72    239.08 o
  -3   0  11     5526.64     5470.08    139.13 o
  -1   0  11    16696.10    16574.19    688.81 o
   1   0  11    34677.55    38748.79    365.54 o
   3   0  11    42531.15    43737.19    470.55 o
   5   0  11     2178.00     2003.14    187.17 o
   7   0  11      927.22      923.52     50.54 o
   9   0  11        6.76        8.67      5.22 o
  -9   1  11      464.24      507.72     29.92 o
  -8   1  11      182.86      185.67     11.22 o
  -7   1  11     1080.81     1034.59     31.52 o
  -6   1  11     2985.14     2991.59     59.94 o
  -5   1  11      636.17      626.61     21.60 o
  -4   1  11     4691.52     3880.36     90.78 o
  -3   1  11     4048.41     3792.69     88.75 o
  -2   1  11     3491.85     3648.63     64.61 o
  -1   1  11     9455.82    10210.48    401.58 o
   0   1  11     1174.32     1356.78     37.03 o
   1   1  11    11211.14    11921.43    115.57 o
   2   1  11     5942.88     6248.70    109.23 o
   3   1  11    10877.28    11331.58    126.30 o
   4   1  11    11388.30    11333.63    187.33 o
   5   1  11     1126.78     1090.56     45.20 o
   6   1  11      651.53      695.25     32.30 o
   7   1  11     1687.26     1601.51     50.59 o
   8   1  11      193.65      193.83     18.25 o
   9   1  11      127.29      149.22     11.92 o
  -9   2  11        0.65       -4.05      4.05 o
  -8   2  11     3836.90     3761.66    118.22 o
  -7   2  11     1021.00     1021.40     34.15 o
  -6   2  11     4556.56     4662.20     78.26 o
  -5   2  11     2941.21     2905.74     65.21 o
  -4   2  11      209.50      160.06     18.41 o
  -3   2  11        0.87        5.75      5.08 o
  -2   2  11     6975.32     6356.85    177.14 o
  -1   2  11     1865.95     1967.21     49.45 o
   0   2  11    22290.66    21459.31    163.21 o
   1   2  11     1026.84     1176.11     36.23 o
   2   2  11     6943.03     7162.46    152.24 o
   3   2  11      247.19      289.26     20.72 o
   4   2  11     4369.26     4459.11    117.73 o
   5   2  11     2731.51     2563.27    114.41 o
   6   2  11      204.34      223.19     18.38 o
   7   2  11     1562.12     1572.16     67.03 o
   8   2  11     1450.90     1695.77     60.67 o
  -9   3  11      173.27      200.72     15.17 o
  -8   3  11        0.32        3.70      3.62 o
  -7   3  11     3044.45     3112.74     64.24 o
  -6   3  11       22.89       31.14      8.28 o
  -5   3  11       16.10       16.62      4.83 o
  -4   3  11     2117.41     1976.30     67.55 o
  -3   3  11      363.89      386.12     19.08 o
  -2   3  11      796.80      647.01     23.85 o
  -1   3  11     8600.28     8993.67    132.69 o
   0   3  11      121.98      101.74     15.37 o
   1   3  11      202.94      237.38     16.32 o
   2   3  11     4692.43     4467.72     75.49 o
   3   3  11     1417.86     1361.81     79.31 o
   4   3  11     7969.57     7699.18    156.74 o
   5   3  11      607.30      571.12     19.90 o
   6   3  11      471.91      438.63     25.68 o
   7   3  11     1218.46     1210.19     51.51 o
   8   3  11       17.31       19.22      4.88 o
  -8   4  11      305.84      280.46     12.07 o
  -7   4  11      740.12      740.96     25.04 o
  -6   4  11     2510.89     2442.69     63.46 o
  -5   4  11      947.96      968.39     34.13 o
  -4   4  11      760.24      773.11     29.18 o
  -3   4  11     2762.46     2584.28     53.23 o
  -2   4  11      224.94      224.87     15.29 o
  -1   4  11      558.10      554.29     27.65 o
   0   4  11      175.07      159.26     14.36 o
   1   4  11      233.33      219.31     31.20 o
   2   4  11     1553.50     1476.74     55.83 o
   3   4  11     3019.03     3033.34     89.99 o
   4   4  11     1191.89     1156.62     25.60 o
   5   4  11        0.81       15.39      4.72 o
   6   4  11      606.43      585.09     33.47 o
   7   4  11        2.24        9.89      6.29 o
   8   4  11     1529.95     1571.42     61.77 o
  -8   5  11      292.66      309.40     23.23 o
  -7   5  11       38.40       49.80      7.30 o
  -6   5  11      921.16      958.87     27.88 o
  -5   5  11     2262.34     2245.32     58.09 o
  -4   5  11       30.23       36.30      6.17 o
  -3   5  11      418.60      426.72     20.46 o
  -2   5  11      793.53      736.94     34.18 o
  -1   5  11     2751.65     2774.28     62.78 o
   0   5  11      611.80      751.75     44.24 o
   1   5  11     7209.70     6620.95    205.48 o
   2   5  11      993.21     1020.87     69.86 o
   3   5  11      878.64      910.86     23.23 o
   4   5  11       34.50       23.33      5.01 o
   5   5  11      894.79      848.33     29.82 o
   6   5  11       26.78       25.00      8.69 o
   7   5  11      417.84      440.25     47.20 o
   8   5  11      734.93      721.56     22.28 o
  -8   6  11       51.21       57.01      7.97 o
  -7   6  11     1470.39     1457.75     37.24 o
  -6   6  11      660.03      659.54     24.60 o
  -5   6  11     1226.71     1183.43     32.10 o
  -4   6  11       43.85       49.74      6.97 o
  -3   6  11       58.84       77.32      7.53 o
  -2   6  11      366.61      380.83     17.72 o
  -1   6  11      157.46      184.07     18.73 o
   0   6  11     2803.01     2533.30     69.01 o
   1   6  11     1509.48     1420.25     35.94 o
   2   6  11     1752.39     1714.67     48.40 o
   3   6  11     1263.81     1242.12     29.68 o
   4   6  11      325.48      295.46     14.56 o
   5   6  11      639.88      643.39     25.50 o
   6   6  11      548.66      510.18     35.06 o
   7   6  11     1253.29     1314.30     46.70 o
  -7   7  11      384.23      346.48     18.44 o
  -6   7  11     2473.66     2318.68     51.98 o
  -5   7  11        5.96       14.46      6.06 o
  -4   7  11      959.20      986.77     35.90 o
  -3   7  11       46.53       60.50      8.68 o
  -2   7  11     5907.97     5966.58    101.36 o
  -1   7  11      610.26      665.13     24.19 o
   0   7  11      375.88      338.32     14.62 o
   1   7  11      232.98      246.67     13.73 o
   2   7  11      782.96      770.49     26.69 o
   3   7  11     1111.98     1140.78     28.65 o
   4   7  11      983.88      902.24     27.86 o
   5   7  11        7.48        6.48      5.73 o
   6   7  11     5257.29     5372.79    286.77 o
   7   7  11      514.69      546.08     22.92 o
  -6   8  11       67.26       76.60      8.65 o
  -5   8  11       24.86       19.88      6.85 o
  -4   8  11       18.66       23.91      7.84 o
  -3   8  11       56.46       28.12      8.62 o
  -2   8  11       38.71       47.59      8.34 o
  -1   8  11     4926.19     5078.10     73.82 o
   0   8  11      458.79      463.57     21.37 o
   1   8  11     5901.17     5614.11     66.24 o
   2   8  11     3020.49     2949.38     47.89 o
   3   8  11      102.64       91.36      9.06 o
   4   8  11      415.54      418.70     18.16 o
   5   8  11      109.11      100.26     20.69 o
   6   8  11       71.07       77.02      9.40 o
  -5   9  11     4447.30     4265.04     60.33 o
  -4   9  11        0.64       12.60      6.84 o
  -3   9  11     1723.57     1738.00     46.41 o
  -2   9  11      149.06      163.37     18.68 o
  -1   9  11       75.84       92.62     10.49 o
   0   9  11     1108.11     1201.35     42.30 o
   1   9  11       72.04       52.10      8.96 o
   2   9  11      866.18      859.92     24.84 o
   3   9  11     1662.96     1648.00     50.67 o
   4   9  11       83.95       94.48      9.13 o
   5   9  11     3381.86     3481.83    184.37 o
  -4  10  11        2.90       11.11      4.00 o
  -3  10  11      938.37      764.97     27.16 o
  -2  10  11     1001.84     1051.37     36.77 o
  -1  10  11     1236.69     1164.29     41.88 o
   0  10  11     2315.07     2280.05     56.34 o
   1  10  11     3700.97     3679.96     93.19 o
   2  10  11     4674.37     4652.44    112.67 o
   3  10  11       48.03       35.56      4.66 o
   4  10  11      104.01      108.80     10.66 o
  -2  11  11     1031.71      999.44     30.69 o
  -1  11  11        3.42        2.99      3.17 o
   0  11  11      157.94      165.01     12.15 o
   1  11  11       71.55       56.58      6.11 o
   2  11  11      711.87      700.97     39.47 o
  -8   0  12      216.06      254.96     26.23 o
  -6   0  12      197.02      187.16     20.83 o
  -4   0  12     2404.03     1972.36     96.44 o
  -2   0  12      676.43     1017.31     61.95 o
   0   0  12      340.24      613.90     47.95 o
   2   0  12     2728.80     2820.25     75.42 o
   4   0  12     4663.94     5090.65    183.26 o
   6   0  12      813.71      745.69     43.88 o
   8   0  12     1645.17     1739.65     57.40 o
  -9   1  12      936.22     1048.54     47.57 o
  -8   1  12      222.17      214.72     17.01 o
  -7   1  12      239.57      253.23     18.13 o
  -6   1  12     4492.10     4532.88     76.37 o
  -5   1  12     2337.45     2349.69     49.94 o
  -4   1  12      556.52      465.79     33.49 o
  -3   1  12      161.14      193.62     14.02 o
  -2   1  12     7147.49     7408.29    112.89 o
  -1   1  12     2965.27     3308.33    152.86 o
   0   1  12       24.58       23.90      9.21 o
   1   1  12     2358.83     2457.85     54.39 o
   2   1  12     3169.18     3568.76     70.99 o
   3   1  12     9068.58     9806.91    174.31 o
   4   1  12       18.34       20.89      9.89 o
   5   1  12      739.30      726.54     41.39 o
   6   1  12     3452.25     2889.63    101.35 o
   7   1  12       22.23       18.96      6.73 o
   8   1  12     2347.46     2589.38     94.70 o
  -9   2  12      101.77      131.31     11.56 o
  -8   2  12      132.19      115.48     12.25 o
  -7   2  12      180.29      194.93     18.67 o
  -6   2  12       11.58       22.08      6.00 o
  -5   2  12     1346.32     1329.43     32.23 o
  -4   2  12     2369.64     1990.38     68.06 o
  -3   2  12      203.70      209.76     18.57 o
  -2   2  12     9341.51     9523.04    152.74 o
  -1   2  12      112.17       83.53     11.37 o
   0   2  12     5202.16     5974.99     90.82 o
   1   2  12     1678.87     1745.60     46.08 o
   2   2  12     1562.16     1428.74     68.96 o
   3   2  12      318.91      311.73     23.69 o
   4   2  12     4594.77     4982.70    126.85 o
   5   2  12     1660.77     1671.73     52.67 o
   6   2  12      872.77      850.09     52.44 o
   7   2  12     2379.58     2248.20    157.89 o
   8   2  12      166.61      150.85     20.54 o
  -9   3  12      257.18      299.51     16.51 o
  -8   3  12     2049.96     2284.72     56.27 o
  -7   3  12     3428.85     3543.05     96.01 o
  -6   3  12      207.71      211.12     14.67 o
  -5   3  12     4136.44     3972.43     89.01 o
  -4   3  12      188.86      171.35     38.81 o
  -3   3  12      863.06      840.18     35.61 o
  -2   3  12     1793.21     1655.36     50.14 o
  -1   3  12     6965.58     6976.76    124.08 o
   0   3  12    12973.36    11892.88    161.26 o
   1   3  12     2318.49     2173.63     51.54 o
   2   3  12    11954.15    11529.91    152.63 o
   3   3  12     1874.75     2073.34     74.71 o
   4   3  12      846.28      816.29     25.54 o
   5   3  12      927.65      850.82     33.83 o
   6   3  12        0.33       15.54      6.55 o
   7   3  12      114.87      127.07     16.02 o
   8   3  12      197.03      202.79     13.02 o
  -8   4  12      104.08      100.01      9.84 o
  -7   4  12      960.08      944.15     40.51 o
  -6   4  12     1005.27     1083.58     42.59 o
  -5   4  12     5169.92     4894.17    145.49 o
  -4   4  12     1849.51     1838.09     43.21 o
  -3   4  12     7339.77     6653.65    105.81 o
  -2   4  12     5670.04     5603.20    111.64 o
  -1   4  12    12404.32    12231.71    145.44 o
   0   4  12     1904.44     1946.24     52.45 o
   1   4  12       10.77       36.21     10.62 o
   2   4  12       51.85        9.49     16.13 o
   3   4  12    10642.68    10406.77    323.03 o
   4   4  12       65.33       50.29      6.52 o
   5   4  12     7442.88     6196.12     95.71 o
   6   4  12     1207.40     1142.87     53.48 o
   7   4  12      395.61      442.97     23.83 o
   8   4  12       35.06       38.51      5.15 o
  -8   5  12       76.01       76.59      7.51 o
  -7   5  12      796.33      812.32     49.61 o
  -6   5  12      707.68      715.02     31.64 o
  -5   5  12     1486.45     1430.07     42.80 o
  -4   5  12     1341.15     1278.80     51.02 o
  -3   5  12        4.68        7.83      4.05 o
  -2   5  12     5098.07     4818.31     90.67 o
  -1   5  12    11042.58    10166.04    125.97 o
   0   5  12     1728.18     1638.23     84.74 o
   1   5  12     7932.37     7015.93    177.02 o
   2   5  12       51.94       59.37     10.92 o
   3   5  12     3300.25     3051.30     69.29 o
   4   5  12      738.98      707.42     22.90 o
   5   5  12      285.20      275.10     17.33 o
   6   5  12        1.81       12.71      6.25 o
   7   5  12      763.38      772.59     38.88 o
  -7   6  12      395.71      392.47     16.66 o
  -6   6  12     1389.15     1348.69     39.61 o
  -5   6  12     1788.53     1827.84     44.19 o
  -4   6  12     2747.46     2852.84     90.59 o
  -3   6  12        1.79       13.47      5.61 o
  -2   6  12     2274.24     2158.61     51.46 o
  -1   6  12      538.21      525.63     24.12 o
   0   6  12     9276.64     8229.03     91.38 o
   1   6  12      240.08      218.49     11.22 o
   2   6  12     2012.70     1750.78     39.27 o
   3   6  12     1847.34     1777.90     40.25 o
   4   6  12     6419.83     5970.64    153.15 o
   5   6  12       15.12       18.25      6.13 o
   6   6  12      143.44      104.85     16.07 o
   7   6  12     1204.45     1245.39     40.49 o
  -7   7  12      465.60      477.66     20.82 o
  -6   7  12     1010.58      964.69     32.61 o
  -5   7  12       43.54       34.93      8.44 o
  -4   7  12      133.23      123.57     13.46 o
  -3   7  12      924.81      989.76     51.50 o
  -2   7  12     1392.60     1436.13     46.77 o
  -1   7  12     1836.16     1718.86     49.84 o
   0   7  12     7638.09     7267.99    128.77 o
   1   7  12      503.72      486.69     19.03 o
   2   7  12      151.89      119.44     11.90 o
   3   7  12        0.93        3.02      5.56 o
   4   7  12      639.60      603.96     21.57 o
   5   7  12      551.30      565.98     31.47 o
   6   7  12      634.54      665.91     32.29 o
  -6   8  12      547.75      506.91     19.10 o
  -5   8  12        4.07       -1.82      5.04 o
  -4   8  12      563.89      622.64     25.74 o
  -3   8  12      564.43      516.00     34.20 o
  -2   8  12      724.37      730.38     41.80 o
  -1   8  12     2771.37     2832.55     55.17 o
   0   8  12      842.17      893.75     29.74 o
   1   8  12      179.89      181.92     12.09 o
   2   8  12       21.50       34.87      6.43 o
   3   8  12     1011.38      999.43     27.18 o
   4   8  12      543.88      524.52     21.00 o
   5   8  12      131.68      141.99     16.92 o
   6   8  12       10.79        8.14      4.08 o
  -5   9  12      506.65      451.43     15.02 o
  -4   9  12      185.02      203.59     15.00 o
  -3   9  12       58.11       73.29     10.94 o
  -2   9  12     1213.96     1166.68     46.43 o
  -1   9  12       33.15       29.11      7.22 o
   0   9  12        0.27       -6.32     15.07 o
   1   9  12      994.76      968.10     36.41 o
   2   9  12        4.84        5.07      3.87 o
   3   9  12       73.97       77.29      7.55 o
   4   9  12     3501.69     3601.17     87.53 o
   5   9  12      163.64      181.09     13.81 o
  -4  10  12      376.46      354.41     16.16 o
  -3  10  12      490.74      442.92     23.29 o
  -2  10  12       18.83       17.57      6.67 o
  -1  10  12       81.70       74.59     11.17 o
   0  10  12      799.26      873.86     32.38 o
   1  10  12       75.59       89.80      6.77 o
   2  10  12       99.11       90.48      7.25 o
   3  10  12      173.26      178.70     11.09 o
  -1  11  12       53.17       40.21      5.59 o
   0  11  12      499.90      442.26     16.58 o
   1  11  12     1216.43     1153.71     45.75 o
  -9   0  13      753.93      860.35     44.36 o
  -7   0  13      849.93     1011.00     54.52 o
  -5   0  13      639.10      671.56     38.53 o
  -3   0  13       11.48       41.74     14.87 o
  -1   0  13    36846.07    39067.29    391.44 o
   1   0  13    23737.77    26292.50    729.36 o
   3   0  13     3058.58     3469.43    138.84 o
   5   0  13     7188.59     7061.36    775.19 o
   7   0  13      168.68      135.24     21.91 o
  -9   1  13      365.29      463.55     22.61 o
  -8   1  13       96.31       99.00      9.90 o
  -7   1  13       80.67       92.00     11.08 o
  -6   1  13     2458.70     2508.07     59.90 o
  -5   1  13     7689.80     6998.63    190.84 o
  -4   1  13     2318.63     1740.65     68.13 o
  -3   1  13     5811.92     6047.17    111.05 o
  -2   1  13     7088.39     7598.26     96.93 o
  -1   1  13      885.20     1098.99     49.60 o
   0   1  13      232.35      225.83     20.26 o
   1   1  13      610.25      785.17     31.86 o
   2   1  13     1155.16     1331.82     37.90 o
   3   1  13     8000.58     8451.89    165.73 o
   4   1  13     4030.82     4323.78    120.41 o
   5   1  13     4678.55     4631.00    192.13 o
   6   1  13      435.57      412.83     30.55 o
   7   1  13      802.92      739.19     63.06 o
   8   1  13       36.35       21.42      7.75 o
  -9   2  13        8.26        6.87      4.51 o
  -8   2  13       52.07       63.05      9.44 o
  -7   2  13       91.16       95.30     12.60 o
  -6   2  13     2512.19     2571.43     43.47 o
  -5   2  13       34.77       47.64      6.04 o
  -4   2  13      321.63      275.78     27.12 o
  -3   2  13       90.47       82.48     10.65 o
  -2   2  13     6766.62     6306.17    142.63 o
  -1   2  13     2986.15     3148.74     68.92 o
   0   2  13    16378.56    16406.46    265.47 o
   1   2  13       63.69      103.80     12.64 o
   2   2  13     7291.74     7615.45    124.95 o
   3   2  13     3723.89     4004.54    170.64 o
   4   2  13      218.39      217.95     14.02 o
   5   2  13     1268.89     1265.63     60.65 o
   6   2  13       29.47       38.86     10.32 o
   7   2  13      151.03      150.29     12.84 o
   8   2  13       51.02       46.66      6.96 o
  -8   3  13      141.04      151.50     13.98 o
  -7   3  13       51.58       68.98     11.47 o
  -6   3  13      964.61      993.46     32.13 o
  -5   3  13      282.77      313.80     15.67 o
  -4   3  13      701.88      656.12     19.00 o
  -3   3  13     1059.97     1012.86     43.51 o
  -2   3  13      757.97      671.39     34.00 o
  -1   3  13        2.68       18.64     10.74 o
   0   3  13      175.94      251.12     25.49 o
   1   3  13     1218.51     1029.63     49.95 o
   2   3  13     3524.27     3339.47     74.28 o
   3   3  13       34.26       40.10     12.29 o
   4   3  13     1844.66     1699.52     69.17 o
   5   3  13       41.30       41.44      6.78 o
   6   3  13       25.41       35.74      7.28 o
   7   3  13      303.24      332.18     34.01 o
   8   3  13     2483.42     2611.92     46.91 o
  -8   4  13        7.07       -4.35      5.54 o
  -7   4  13       50.67       47.45      8.91 o
  -6   4  13      183.78      193.97     17.25 o
  -5   4  13       20.75       43.07      8.08 o
  -4   4  13        3.19        9.11      4.87 o
  -3   4  13      279.12      283.27     16.98 o
  -2   4  13     1359.28     1326.17     48.44 o
  -1   4  13     5762.65     5474.71     95.48 o
   0   4  13       12.53        7.45      7.37 o
   1   4  13      229.15      163.33     21.57 o
   2   4  13      869.30      813.08     45.39 o
   3   4  13      755.08      768.83     26.51 o
   4   4  13     1901.54     1831.31     68.28 o
   5   4  13     1862.86     1571.22     45.44 o
   6   4  13     1844.31     1787.70    112.21 o
   7   4  13      114.09      102.87      9.49 o
   8   4  13      262.88      227.75     12.71 o
  -8   5  13      334.52      346.18     19.02 o
  -7   5  13        7.27       14.46      5.05 o
  -6   5  13       28.18       24.78      6.98 o
  -5   5  13      154.40      149.15     13.17 o
  -4   5  13      627.07      562.68     22.61 o
  -3   5  13      571.11      498.04     18.48 o
  -2   5  13      337.47      330.05     17.89 o
  -1   5  13     3204.04     3074.55     72.71 o
   0   5  13      894.59      764.86     46.97 o
   1   5  13       36.08       18.44     19.39 o
   2   5  13      955.28      839.19     24.61 o
   3   5  13      394.30      340.71     15.71 o
   4   5  13       51.89       76.06      8.03 o
   5   5  13       42.55       48.34      7.96 o
   6   5  13     1002.08     1011.87     66.26 o
   7   5  13     4025.57     3965.67    171.16 o
  -7   6  13      223.94      236.61     13.62 o
  -6   6  13        2.87       -4.81      4.85 o
  -5   6  13        3.52        6.45      5.97 o
  -4   6  13       34.31       45.58      6.48 o
  -3   6  13      613.01      637.37     30.31 o
  -2   6  13      478.27      490.56     23.13 o
  -1   6  13      314.69      311.96     17.59 o
   0   6  13     1359.64     1302.70     33.22 o
   1   6  13     3738.46     3429.25     54.79 o
   2   6  13      423.69      359.12     18.15 o
   3   6  13     3138.73     3054.31     85.51 o
   4   6  13      621.34      594.93     25.17 o
   5   6  13     2288.72     2115.74    109.32 o
   6   6  13      581.85      505.46     32.41 o
   7   6  13       65.60       58.90      6.15 o
  -7   7  13       57.85       66.34      6.01 o
  -6   7  13        2.61       -3.52      5.09 o
  -5   7  13      109.05       92.09     11.71 o
  -4   7  13     5083.12     4717.49    119.52 o
  -3   7  13      110.75      121.42     13.82 o
  -2   7  13     4152.84     4189.58    118.17 o
  -1   7  13      531.58      487.66     31.72 o
   0   7  13      144.91      134.61     11.27 o
   1   7  13      668.71      668.27     26.30 o
   2   7  13      297.42      265.30     15.59 o
   3   7  13      145.64      146.67     11.02 o
   4   7  13     1060.42     1037.71     41.06 o
   5   7  13        1.04        3.43      4.65 o
   6   7  13      123.14      111.15     19.68 o
  -6   8  13      174.48      149.12      8.26 o
  -5   8  13      801.90      762.07     28.26 o
  -4   8  13        2.08        5.86      6.68 o
  -3   8  13     3179.16     3292.65     84.23 o
  -2   8  13      327.44      345.78     27.47 o
  -1   8  13       31.98       54.01      9.83 o
   0   8  13      793.97      705.49     24.17 o
   1   8  13     2182.27     1995.66     68.02 o
   2   8  13     4218.90     3976.11    125.82 o
   3   8  13     3313.06     3020.57    110.33 o
   4   8  13     1740.49     1798.87     52.67 o
   5   8  13      617.49      621.20     47.37 o
   6   8  13       10.21        4.68      3.68 o
  -5   9  13      149.04      167.46      9.84 o
  -4   9  13      127.07      141.05     10.63 o
  -3   9  13     6006.35     5692.30     79.17 o
  -2   9  13       31.24       34.16      9.38 o
  -1   9  13     4288.08     3896.04     83.21 o
   0   9  13       35.07       25.98     10.12 o
   1   9  13     2032.09     1979.42     59.93 o
   2   9  13       19.46       16.49      4.26 o
   3   9  13      954.86      940.22     27.28 o
   4   9  13      197.53      199.62     12.25 o
  -4  10  13        6.88       23.27      5.27 o
  -3  10  13      178.08      196.24     11.82 o
  -2  10  13      627.77      666.90     22.49 o
  -1  10  13        5.76       14.83      6.33 o
   0  10  13     4013.45     3997.94     64.28 o
   1  10  13      466.88      430.53     15.98 o
   2  10  13       12.17       17.36      3.29 o
   3  10  13     1390.46     1290.26     27.84 o
   0  11  13       20.83       14.50      4.14 o
  -8   0  14      497.81      591.08     34.78 o
  -6   0  14      558.00      527.82     33.20 o
  -4   0  14     3530.85     2563.33    122.31 o
  -2   0  14     4906.69     5657.19    154.52 o
   0   0  14    13347.03    15245.50    251.09 o
   2   0  14     4245.54     4873.69    103.80 o
   4   0  14     4856.40     4689.71    113.26 o
   6   0  14      644.77      494.94     44.56 o
   8   0  14     4762.95     4538.27    591.65 o
  -9   1  14       68.42       72.09      8.35 o
  -8   1  14      767.32      816.64     27.87 o
  -7   1  14      299.05      323.68     18.77 o
  -6   1  14      640.07      655.73     28.77 o
  -5   1  14       22.52       28.47      5.99 o
  -4   1  14       43.28       41.24     33.19 o
  -3   1  14      417.30      499.53     27.51 o
  -2   1  14       49.65       37.21      7.70 o
  -1   1  14      152.29      212.30     16.12 o
   0   1  14     3874.47     4491.29     87.46 o
   1   1  14     1614.77     1704.41     69.14 o
   2   1  14      802.14     1048.06     39.45 o
   3   1  14     2954.55     3208.05     73.59 o
   4   1  14     9199.58     9365.86    260.23 o
   5   1  14     1613.01     1601.04     71.08 o
   6   1  14     1902.22     1806.53     91.67 o
   7   1  14      635.75      597.05     23.68 o
   8   1  14      103.75      103.95     10.27 o
  -8   2  14      212.35      224.21     16.21 o
  -7   2  14      143.80      152.62     12.88 o
  -6   2  14     1707.73     1692.94     40.66 o
  -5   2  14      893.03      863.39     24.35 o
  -4   2  14     8073.03     7437.88    274.38 o
  -3   2  14     2832.11     2533.66     95.81 o
  -2   2  14     1923.36     1852.38     52.32 o
  -1   2  14     3827.58     3939.13     79.80 o
   0   2  14      145.22      223.98     23.90 o
   1   2  14     2292.49     2540.49     70.03 o
   2   2  14     2523.37     2662.74     69.21 o
   3   2  14      984.12     1056.68     54.69 o
   4   2  14     1435.04     1498.27     39.24 o
   5   2  14       40.26       55.29     10.00 o
   6   2  14      852.24      743.50     49.31 o
   7   2  14      431.92      454.18     27.90 o
   8   2  14       84.20       89.07      7.95 o
  -8   3  14        3.80        7.23      4.49 o
  -7   3  14      137.33      128.99     14.65 o
  -6   3  14     1023.95     1017.10     30.58 o
  -5   3  14      914.50      907.02     26.41 o
  -4   3  14      537.33      509.87     18.90 o
  -3   3  14      105.36      109.39     12.80 o
  -2   3  14     4649.30     4265.92    101.82 o
  -1   3  14    10847.82     9905.18    162.44 o
   0   3  14     5098.39     4765.31    112.14 o
   1   3  14     2196.02     2102.61     73.85 o
   2   3  14     4503.97     4583.15    153.60 o
   3   3  14       57.96       52.50      7.14 o
   4   3  14     5629.36     5309.51    245.08 o
   5   3  14     1846.44     1551.71     63.81 o
   6   3  14        9.92       19.47      5.13 o
   7   3  14      347.43      356.34     24.34 o
   8   3  14      250.25      264.96     14.41 o
  -8   4  14       36.50       44.65      6.08 o
  -7   4  14      453.84      402.75     23.19 o
  -6   4  14      268.93      262.98     18.56 o
  -5   4  14     5544.39     5211.25     84.44 o
  -4   4  14       12.40       19.37      4.94 o
  -3   4  14    11406.34    10823.73    244.57 o
  -2   4  14     1301.52     1151.69     47.28 o
  -1   4  14     1275.73     1169.18     46.44 o
   0   4  14     3116.73     2717.55     88.67 o
   1   4  14      887.25      791.81     47.85 o
   2   4  14     1146.47     1063.09     48.52 o
   3   4  14     2600.89     2264.32     75.74 o
   4   4  14        2.25        2.72      5.39 o
   5   4  14     2570.44     2461.55    132.81 o
   6   4  14        0.31       -4.60      6.71 o
   7   4  14      138.50      128.31     11.17 o
   8   4  14     2863.91     2423.77     62.81 o
  -8   5  14      660.43      680.46     19.61 o
  -7   5  14     2634.20     2758.99    100.29 o
  -6   5  14      271.26      264.91     18.86 o
  -5   5  14      477.50      435.65     21.40 o
  -4   5  14        0.57        5.80      5.12 o
  -3   5  14     1584.36     1624.27     44.50 o
  -2   5  14       10.11       12.84      6.41 o
  -1   5  14     9976.96     8885.71    113.50 o
   0   5  14     7341.39     6727.55     99.17 o
   1   5  14    12517.21    11315.09    147.74 o
   2   5  14     1185.39     1047.64     25.60 o
   3   5  14      471.80      410.75     18.36 o
   4   5  14     1258.31     1210.78     64.43 o
   5   5  14      133.37       92.05      9.99 o
   6   5  14      726.14      689.63     35.32 o
   7   5  14      244.77      270.80     12.48 o
  -7   6  14       10.59       16.45      4.88 o
  -6   6  14     1064.28     1080.41     41.13 o
  -5   6  14      103.74       92.08     10.53 o
  -4   6  14     6906.44     6333.92    182.23 o
  -3   6  14     2062.60     1990.00     69.07 o
  -2   6  14     3179.70     2972.24     77.33 o
  -1   6  14      180.09      158.15     13.27 o
   0   6  14      113.84      129.60     11.02 o
   1   6  14     1143.43     1083.60     31.56 o
   2   6  14      442.59      444.32     21.90 o
   3   6  14      726.07      657.83     23.32 o
   4   6  14     1106.73     1083.31     59.17 o
   5   6  14      799.11      754.55     39.81 o
   6   6  14     2085.46     1823.36     57.36 o
   7   6  14      548.34      569.96     36.93 o
  -6   7  14       80.26       66.79      7.24 o
  -5   7  14      220.73      222.05     14.49 o
  -4   7  14      383.78      319.11     19.66 o
  -3   7  14      259.46      269.45     19.59 o
  -2   7  14     3462.94     3596.04     95.35 o
  -1   7  14     1028.96     1000.72     45.54 o
   0   7  14     4742.30     4118.79     98.43 o
   1   7  14       11.95       12.85      5.93 o
   2   7  14      132.33      116.78     11.70 o
   3   7  14     1005.13      943.38     39.53 o
   4   7  14       38.17       45.00      7.49 o
   5   7  14      372.02      354.57     19.58 o
   6   7  14      549.34      537.34     19.79 o
  -6   8  14      336.97      375.41     15.90 o
  -5   8  14     1672.41     1663.11     34.04 o
  -4   8  14        3.11        2.17      6.26 o
  -3   8  14      492.83      492.37     32.75 o
  -2   8  14       80.07       89.50     14.11 o
  -1   8  14       41.99       28.47      8.04 o
   0   8  14     1005.24     1007.50     31.66 o
   1   8  14        8.97       14.96      4.89 o
   2   8  14     4079.35     4019.13    135.75 o
   3   8  14        8.61        8.19      4.75 o
   4   8  14      512.12      536.12     21.35 o
   5   8  14      240.88      252.25     18.36 o
  -5   9  14        0.54        3.74      5.31 o
  -4   9  14       66.64       59.31      6.78 o
  -3   9  14       26.85       38.28      6.80 o
  -2   9  14      207.28      238.44     17.53 o
  -1   9  14        7.50       13.89      7.06 o
   0   9  14      333.29      350.89     28.98 o
   1   9  14      708.60      648.90     23.39 o
   2   9  14      906.97      909.85     32.38 o
   3   9  14     1227.59     1255.40     26.79 o
   4   9  14       14.93       10.77      5.54 o
  -3  10  14        0.85        0.28      2.58 o
  -2  10  14        5.90        5.52      3.89 o
  -1  10  14     2300.15     2234.88     46.41 o
   0  10  14       61.54       61.47      7.36 o
   1  10  14     1344.31     1307.09     45.71 o
   2  10  14      655.21      655.16     21.16 o
   3  10  14      344.90      337.25     16.89 o
  -7   0  15     5981.70     6424.91    300.56 o
  -5   0  15     2314.76     2252.35     83.35 o
  -3   0  15     2543.23     2596.45    107.48 o
  -1   0  15     5907.71     6645.01    172.08 o
   1   0  15    18514.41    20385.16    432.90 o
   3   0  15     9672.50    10774.65    248.48 o
   5   0  15      233.36      222.27     44.83 o
   7   0  15      195.45      190.26     15.66 o
  -8   1  15        3.35       15.21      5.10 o
  -7   1  15        2.71       -3.23      5.64 o
  -6   1  15      305.00      291.36     17.12 o
  -5   1  15      811.95      727.11     24.42 o
  -4   1  15    11996.36    11418.29    266.89 o
  -3   1  15    14888.75    15445.25    241.65 o
  -2   1  15     2084.22     2180.10     71.03 o
  -1   1  15      814.05     1028.90     49.06 o
   0   1  15       54.10       84.29     11.13 o
   1   1  15     5272.82     5771.77    110.29 o
   2   1  15        3.93       18.32      7.37 o
   3   1  15      107.80      127.84     20.15 o
   4   1  15     1317.93     1365.64     43.87 o
   5   1  15     2496.28     2687.23     71.39 o
   6   1  15      234.14      231.51     14.81 o
   7   1  15      632.73      673.13     24.73 o
   8   1  15      804.72      833.72     37.16 o
  -8   2  15     5641.88     5976.82    141.42 o
  -7   2  15      137.09      137.17     12.99 o
  -6   2  15       82.90      105.87     11.38 o
  -5   2  15       11.32        9.87      6.28 o
  -4   2  15       70.26       62.38      6.92 o
  -3   2  15     1228.04     1135.80     50.10 o
  -2   2  15     1777.54     1810.64     52.19 o
  -1   2  15      714.47      747.63     35.92 o
   0   2  15    14965.84    15181.14    658.07 o
   1   2  15       15.78       22.18      9.08 o
   2   2  15     2801.63     2965.33     59.15 o
   3   2  15      643.33      646.18     46.78 o
   4   2  15       10.70       15.68     10.71 o
   5   2  15     5786.91     6047.87    112.47 o
   6   2  15       28.14       18.99      7.38 o
   7   2  15     1104.46     1034.38     40.59 o
   8   2  15       45.12       61.33      7.13 o
  -8   3  15      863.69      926.10     42.41 o
  -7   3  15       48.43       36.07      7.46 o
  -6   3  15       54.05       60.36      8.19 o
  -5   3  15      400.59      395.46     20.89 o
  -4   3  15     6211.10     5764.79    149.67 o
  -3   3  15     2333.54     2340.92     70.73 o
  -2   3  15      292.79      296.06     20.26 o
  -1   3  15     1996.58     1784.22     71.60 o
   0   3  15      467.52      416.31     34.92 o
   1   3  15      733.64      661.41     42.81 o
   2   3  15     1511.50     1526.35     68.34 o
   3   3  15     2489.86     2371.97     78.78 o
   4   3  15     1267.32     1129.20     52.00 o
   5   3  15      354.37      319.25     19.69 o
   6   3  15       79.73       93.19      9.61 o
   7   3  15     2451.82     2526.45     97.54 o
   8   3  15        1.22        3.70      3.84 o
  -8   4  15      217.13      239.73     13.63 o
  -7   4  15      205.18      211.49     17.33 o
  -6   4  15       73.66       83.63     10.78 o
  -5   4  15        1.34        8.12      6.29 o
  -4   4  15      651.84      564.05     22.91 o
  -3   4  15      381.04      404.17     20.46 o
  -2   4  15      287.15      255.94     15.94 o
  -1   4  15      151.57      129.60     16.62 o
   0   4  15      247.54      219.13     26.54 o
   1   4  15     2497.08     2274.46     88.61 o
   2   4  15     1735.61     1611.36     54.07 o
   3   4  15     1069.26     1032.91     33.50 o
   4   4  15     8513.87     8731.43    117.49 o
   5   4  15      138.04      147.52     13.40 o
   6   4  15     5472.14     5486.24    102.96 o
   7   4  15      219.20      201.11     14.01 o
  -7   5  15      223.40      204.77     11.25 o
  -6   5  15       61.71       50.24      8.94 o
  -5   5  15      265.58      256.47     17.89 o
  -4   5  15      291.97      282.80     18.24 o
  -3   5  15      316.02      350.02     22.42 o
  -2   5  15       49.46       54.84      7.82 o
  -1   5  15     1148.71     1127.22     41.35 o
   0   5  15      274.65      263.70     15.14 o
   1   5  15     4159.69     3852.32    108.05 o
   2   5  15     3607.89     3443.11     80.73 o
   3   5  15       48.63       44.76      7.50 o
   4   5  15      129.79       93.98     10.43 o
   5   5  15       74.03       72.69      9.64 o
   6   5  15       26.27       17.50      5.65 o
   7   5  15       21.74       14.13      3.98 o
  -7   6  15        7.73        5.83      4.22 o
  -6   6  15     1280.81     1166.87     34.79 o
  -5   6  15      900.20      923.27     30.35 o
  -4   6  15       51.77       65.84      8.12 o
  -3   6  15      278.59      328.32     22.05 o
  -2   6  15     2880.15     2779.78     61.55 o
  -1   6  15      411.45      385.02     24.80 o
   0   6  15       14.83       14.82      6.96 o
   1   6  15       45.68       37.12     10.59 o
   2   6  15      366.59      350.13     17.16 o
   3   6  15     4310.43     3864.21    119.83 o
   4   6  15      430.18      425.67     19.96 o
   5   6  15     8064.74     7667.06    229.09 o
   6   6  15      537.84      503.78     19.36 o
  -6   7  15      825.84      750.69     21.43 o
  -5   7  15      280.06      300.64     17.87 o
  -4   7  15      372.13      363.86     18.36 o
  -3   7  15        4.22       21.44      6.57 o
  -2   7  15     3409.79     3369.75     83.71 o
  -1   7  15       87.43      104.97     12.12 o
   0   7  15     2176.97     1864.67     72.07 o
   1   7  15      258.85      251.13     16.34 o
   2   7  15      120.51      132.10     11.11 o
   3   7  15      746.97      705.86     28.32 o
   4   7  15      830.98      754.00     24.09 o
   5   7  15       60.41       57.17      9.29 o
   6   7  15     1266.17     1102.86     47.26 o
  -6   8  15     1262.19     1119.44     43.48 o
  -5   8  15       27.95       22.98      5.99 o
  -4   8  15       91.42       90.69     10.01 o
  -3   8  15      150.07       95.36     12.86 o
  -2   8  15      311.78      281.09     19.91 o
  -1   8  15     3002.93     2787.96     60.53 o
   0   8  15     1341.90     1209.38     43.22 o
   1   8  15     1434.52     1280.21     39.16 o
   2   8  15     1052.50     1014.06     31.11 o
   3   8  15      153.26      151.06     10.47 o
   4   8  15     1889.71     1996.46     37.17 o
   5   8  15      614.32      622.40     25.42 o
  -4   9  15       69.22       76.24      6.61 o
  -3   9  15      814.89      760.04     27.44 o
  -2   9  15      237.47      231.41     16.30 o
  -1   9  15      182.98      150.70     15.98 o
   0   9  15      104.35      108.87     11.14 o
   1   9  15      818.93      779.16     22.19 o
   2   9  15       44.48       52.49      5.66 o
   3   9  15     2474.91     2406.13     50.19 o
   4   9  15      292.01      265.67     27.43 o
  -3  10  15       68.37       61.48     11.13 o
  -2  10  15     1018.84     1023.64     49.69 o
  -1  10  15     2472.92     2335.64     63.52 o
   0  10  15       23.29       30.77      4.48 o
   1  10  15      520.95      447.06     19.49 o
   2  10  15      966.94      919.05     32.17 o
  -8   0  16       21.52        9.28      4.60 o
  -6   0  16       11.68        9.67      7.10 o
  -4   0  16      156.52      106.69     33.40 o
  -2   0  16     1112.17     1229.49     76.30 o
   0   0  16     8911.95     9271.92    207.50 o
   2   0  16    32901.64    34335.06    330.72 o
   4   0  16      543.82      572.48     38.48 o
   6   0  16     5298.31     5513.65    166.88 o
   8   0  16      446.87      457.38     26.04 o
  -8   1  16     2063.18     2207.98     50.13 o
  -7   1  16      243.27      230.17     14.34 o
  -6   1  16      254.61      254.65     13.86 o
  -5   1  16     2041.95     1874.50     79.36 o
  -4   1  16     2118.12     1751.42    105.58 o
  -3   1  16        4.52        0.40      6.56 o
  -2   1  16     1663.54     1544.61     61.53 o
  -1   1  16      445.21      480.63     86.34 o
   0   1  16       22.59       33.68     10.52 o
   1   1  16     1149.71     1236.36     44.78 o
   2   1  16      610.59      617.38     31.32 o
   3   1  16     3581.23     3688.80    121.76 o
   4   1  16     1458.62     1414.58     39.09 o
   5   1  16     3016.63     3239.84     68.08 o
   6   1  16     4769.52     4656.68    123.79 o
   7   1  16      734.69      753.67     22.81 o
   8   1  16       80.55       92.60      9.30 o
  -8   2  16       29.64       38.60      5.26 o
  -7   2  16      732.33      728.20     27.19 o
  -6   2  16      640.30      632.51     31.08 o
  -5   2  16      267.65      257.32     15.58 o
  -4   2  16     2746.78     2581.01     50.73 o
  -3   2  16     1199.70     1255.62     50.94 o
  -2   2  16     7726.63     8185.71    111.63 o
  -1   2  16     7898.09     8176.29    147.07 o
   0   2  16       20.54       27.40     10.51 o
   1   2  16    15362.22    15579.28    543.32 o
   2   2  16      579.18      568.26     26.33 o
   3   2  16     1770.50     1880.07     43.88 o
   4   2  16       83.64       82.28     11.99 o
   5   2  16      587.12      615.01     32.99 o
   6   2  16      351.99      363.41     22.94 o
   7   2  16     3383.48     3441.95    101.61 o
   8   2  16       27.81       31.08      7.47 o
  -8   3  16      757.75      837.83     27.42 o
  -7   3  16     2239.46     2430.35     72.79 o
  -6   3  16     2389.88     2318.71     88.20 o
  -5   3  16      755.12      733.78     33.75 o
  -4   3  16      116.19      108.71     14.12 o
  -3   3  16     2086.08     1931.30     48.78 o
  -2   3  16      199.41      196.07     18.39 o
  -1   3  16        1.16       23.28     35.29 o
   0   3  16     6199.75     6060.94    133.31 o
   1   3  16      649.41      612.39     41.70 o
   2   3  16     5201.03     5259.98    105.34 o
   3   3  16      370.87      370.98     18.29 o
   4   3  16     1080.04     1091.02     34.48 o
   5   3  16     1344.34     1398.63     55.71 o
   6   3  16     1531.67     1545.10     53.12 o
   7   3  16      278.89      265.35     13.88 o
  -8   4  16       26.65       22.19      3.30 o
  -7   4  16      361.85      376.02     14.35 o
  -6   4  16       30.14       26.74      6.88 o
  -5   4  16     5245.04     4784.38    244.76 o
  -4   4  16     1838.90     1717.51     46.73 o
  -3   4  16    14953.29    13569.10    433.26 o
  -2   4  16     1538.43     1417.95     35.93 o
  -1   4  16      732.52      702.99     25.81 o
   0   4  16       28.55       28.38      6.63 o
   1   4  16     1234.16     1223.69     31.67 o
   2   4  16     4007.80     3710.26     76.86 o
   3   4  16     1323.63     1282.59     57.68 o
   4   4  16     1906.48     1905.75     72.72 o
   5   4  16      181.28      202.67     15.05 o
   6   4  16     3224.43     3113.79     58.30 o
   7   4  16        3.00       12.10      4.50 o
  -7   5  16      446.42      421.76     14.34 o
  -6   5  16      113.80      102.38     10.19 o
  -5   5  16      535.52      509.74     23.97 o
  -4   5  16       65.94       67.81      9.61 o
  -3   5  16      968.95      858.70     31.02 o
  -2   5  16      497.52      493.98     22.93 o
  -1   5  16     2236.15     1966.19     54.49 o
   0   5  16      936.33      880.46     31.97 o
   1   5  16     2094.01     1927.16     52.06 o
   2   5  16      543.75      498.90     20.36 o
   3   5  16     1957.66     1919.12     40.86 o
   4   5  16     2556.73     2199.61     77.47 o
   5   5  16      142.63      137.30     11.09 o
   6   5  16      558.78      573.40     19.68 o
   7   5  16        8.93        9.84      3.38 o
  -7   6  16      538.61      546.85     25.79 o
  -6   6  16     1078.89     1104.09     35.66 o
  -5   6  16     2589.79     2510.59     54.30 o
  -4   6  16     3116.67     3093.69     90.97 o
  -3   6  16       39.78       44.90      8.78 o
  -2   6  16     5702.06     5299.68    134.63 o
  -1   6  16      461.77      415.82     22.74 o
   0   6  16      119.49      120.91     12.70 o
   1   6  16      140.71      138.86     12.36 o
   2   6  16      343.21      343.33     15.61 o
   3   6  16     2538.19     2456.01     43.53 o
   4   6  16       78.02      103.55     10.23 o
   5   6  16      449.84      431.41     18.78 o
   6   6  16       13.80       13.79      3.39 o
  -6   7  16      839.02      791.58     21.48 o
  -5   7  16      215.13      206.71     13.90 o
  -4   7  16      963.47      966.98     25.50 o
  -3   7  16      205.58      230.35     15.66 o
  -2   7  16     2367.06     2414.43     61.67 o
  -1   7  16     1271.15     1145.55     36.84 o
   0   7  16      171.75      150.40     14.63 o
   1   7  16      972.97      944.33     30.23 o
   2   7  16      975.61      915.60     29.14 o
   3   7  16      643.39      623.24     21.89 o
   4   7  16      194.93      223.98     12.61 o
   5   7  16      707.95      699.29     27.20 o
  -5   8  16        0.23        2.01      2.97 o
  -4   8  16      930.37      938.47     27.52 o
  -3   8  16     3145.79     3128.23     63.57 o
  -2   8  16       54.40       66.65     10.25 o
  -1   8  16      524.66      494.58     30.17 o
   0   8  16     2993.60     2995.47     96.94 o
   1   8  16       28.85       30.34      5.86 o
   2   8  16     1000.66     1012.08     25.51 o
   3   8  16     1066.77     1042.42     25.40 o
   4   8  16      989.47      965.64     23.19 o
   5   8  16        5.02        7.92      5.36 o
  -4   9  16       36.33       74.67      7.92 o
  -3   9  16       94.95      117.68     10.25 o
  -2   9  16      345.59      367.88     18.66 o
  -1   9  16        3.95        7.87      4.35 o
   0   9  16      595.03      539.09     21.86 o
   1   9  16      116.47      123.64      8.50 o
   2   9  16      865.40      911.38     22.02 o
   3   9  16        6.54       15.74      3.25 o
   4   9  16     3593.49     3312.99     68.66 o
  -2  10  16      244.48      314.58     18.07 o
  -1  10  16      336.19      335.25     15.84 o
   0  10  16        2.59        9.24      2.92 o
   1  10  16     1495.41     1455.23     62.99 o
   2  10  16        0.19        3.89      3.81 o
  -7   0  17     5405.78     5993.29    115.95 o
  -5   0  17      685.23      735.04     30.98 o
  -3   0  17     1519.48     1495.92    142.15 o
  -1   0  17    13666.02    14362.47    266.87 o
   1   0  17     1468.32     1657.99     60.88 o
   3   0  17     5046.06     5402.34    101.14 o
   5   0  17     1838.74     1917.66     73.62 o
   7   0  17     1001.89     1050.03     29.02 o
  -8   1  17      372.78      371.80     14.48 o
  -7   1  17      165.77      143.28     10.83 o
  -6   1  17     1010.90     1039.63     27.35 o
  -5   1  17     7967.15     7453.78    191.51 o
  -4   1  17      757.16      668.39     34.22 o
  -3   1  17     2706.62     2813.25     59.56 o
  -2   1  17     6850.96     6996.36    133.37 o
  -1   1  17      617.74      717.02     43.02 o
   0   1  17     1587.23     1698.91     66.00 o
   1   1  17        9.97        6.55      5.91 o
   2   1  17      799.89      862.31     37.21 o
   3   1  17     5434.72     5612.71    139.13 o
   4   1  17      722.86      709.44     34.05 o
   5   1  17      258.12      285.25     24.58 o
   6   1  17       96.52      125.23     10.02 o
   7   1  17      562.28      572.87     18.06 o
  -8   2  17      898.82      906.77     19.56 o
  -7   2  17        0.86       -0.52      4.63 o
  -6   2  17     5687.46     5685.81    235.41 o
  -5   2  17      225.24      219.51     12.56 o
  -4   2  17      493.75      485.45     32.52 o
  -3   2  17     3272.87     3252.93     64.63 o
  -2   2  17     4302.71     4497.48    111.31 o
  -1   2  17     2566.47     2660.81     85.54 o
   0   2  17       62.82      100.00     31.00 o
   1   2  17        0.38        2.37      6.73 o
   2   2  17    11223.85    11342.28    190.50 o
   3   2  17     4884.56     4855.85     97.44 o
   4   2  17     1886.01     1927.97     55.21 o
   5   2  17     2433.92     2430.43     76.59 o
   6   2  17      188.19      169.84     15.69 o
   7   2  17     1976.80     2081.43     42.06 o
  -8   3  17      633.95      629.73     14.49 o
  -7   3  17       28.03       27.68      4.96 o
  -6   3  17      879.93      911.20     34.05 o
  -5   3  17       55.60       63.14      7.75 o
  -4   3  17       44.84       52.25     11.33 o
  -3   3  17     1009.72      998.96     28.96 o
  -2   3  17     5510.01     5530.22     79.34 o
  -1   3  17     3575.07     3579.00     73.94 o
   0   3  17     3477.02     3583.12     95.92 o
   1   3  17     5639.11     5808.53     72.03 o
   2   3  17     8024.24     7931.47     89.30 o
   3   3  17     2122.93     1986.30     40.48 o
   4   3  17       47.84       23.60      6.67 o
   5   3  17       20.65       24.89      6.94 o
   6   3  17      362.48      381.76     19.42 o
   7   3  17      237.30      245.50     12.84 o
  -7   4  17      814.99      851.75     21.10 o
  -6   4  17       58.72       63.36      8.54 o
  -5   4  17        0.04        7.91      4.78 o
  -4   4  17     2694.96     2747.78    135.66 o
  -3   4  17      155.29      163.30     15.92 o
  -2   4  17     3277.20     3234.50     58.71 o
  -1   4  17      249.22      252.24     14.89 o
   0   4  17      337.30      357.21     17.20 o
   1   4  17      309.48      321.24     16.46 o
   2   4  17      784.40      828.42     29.47 o
   3   4  17     1550.38     1331.09     36.76 o
   4   4  17     4671.03     4508.31    174.33 o
   5   4  17     2351.60     2290.89     50.77 o
   6   4  17     5235.20     5203.06     86.49 o
   7   4  17      158.15      157.15      9.80 o
  -7   5  17        0.18        6.85      2.30 o
  -6   5  17       37.28       39.21      5.17 o
  -5   5  17       66.41       55.56      8.54 o
  -4   5  17      704.53      655.99     30.89 o
  -3   5  17       18.05       31.91      7.35 o
  -2   5  17     1335.12     1310.74     48.67 o
  -1   5  17     2054.34     2020.08     86.21 o
   0   5  17    10502.74    10387.98    141.44 o
   1   5  17     3044.70     3095.06     81.73 o
   2   5  17     4266.46     4265.73    103.73 o
   3   5  17     1744.38     1798.36     40.01 o
   4   5  17      758.02      724.22     25.11 o
   5   5  17     1452.32     1418.34     38.50 o
   6   5  17     1648.09     1722.22     44.64 o
  -7   6  17       51.07       54.02      9.13 o
  -6   6  17      108.92      122.35      8.51 o
  -5   6  17     1305.33     1359.76     37.77 o
  -4   6  17       12.66       12.57      5.03 o
  -3   6  17     2630.44     2507.61     65.72 o
  -2   6  17      167.57      176.55     14.37 o
  -1   6  17      679.46      702.00     29.13 o
   0   6  17     3848.31     3814.79     74.24 o
   1   6  17     1687.26     1751.82     42.07 o
   2   6  17      258.57      272.38     14.94 o
   3   6  17     5713.86     5587.67    107.52 o
   4   6  17      562.08      506.14     19.79 o
   5   6  17     2792.74     2874.41     43.91 o
   6   6  17      125.86      105.34      8.13 o
  -6   7  17      354.28      345.30     19.33 o
  -5   7  17        0.37        0.04      3.53 o
  -4   7  17     4159.62     4217.20     61.95 o
  -3   7  17      509.14      464.21     21.20 o
  -2   7  17      139.66      155.21     14.18 o
  -1   7  17      338.38      352.80     20.20 o
   0   7  17      563.33      559.99     23.22 o
   1   7  17     4953.78     4942.56     65.17 o
   2   7  17     1077.79     1099.28     31.57 o
   3   7  17      509.35      491.42     20.50 o
   4   7  17      463.91      460.06     19.58 o
   5   7  17      304.44      313.17     16.39 o
  -5   8  17       54.39       46.20      6.45 o
  -4   8  17     1907.89     1922.85     36.00 o
  -3   8  17       59.34       78.91      8.86 o
  -2   8  17      143.64      145.11     13.44 o
  -1   8  17      707.99      739.94     35.17 o
   0   8  17     1731.56     1623.73     34.96 o
   1   8  17     1151.47     1104.56     25.86 o
   2   8  17     2007.84     1946.75     37.26 o
   3   8  17      341.07      324.44     13.82 o
   4   8  17     1976.65     1908.10     73.82 o
  -4   9  17      295.23      281.12     12.30 o
  -3   9  17     1286.49     1272.39     28.95 o
  -2   9  17      103.55      112.70      8.07 o
  -1   9  17      851.01      794.12     24.77 o
   0   9  17      158.64      155.78     10.04 o
   1   9  17       51.47       53.99      6.13 o
   2   9  17      338.09      336.56     15.24 o
   3   9  17      201.77      203.30     10.23 o
  -1  10  17      223.31      231.79     21.34 o
   0  10  17      917.87      889.45     28.77 o
   1  10  17     1631.61     1550.41     51.14 o
  -8   0  18      770.11      705.34    119.11 o
  -6   0  18        6.33       -0.66      7.34 o
  -4   0  18       19.13      304.98     40.81 o
  -2   0  18     2894.62     2885.74     84.71 o
   0   0  18    25062.93    24789.68    359.72 o
   2   0  18    13085.10    12857.24    129.15 o
   4   0  18     3267.86     3477.44    121.52 o
   6   0  18      784.64      776.84     34.58 o
  -8   1  18       22.42       27.01      4.10 o
  -7   1  18      344.96      366.11     15.91 o
  -6   1  18      381.57      405.74     16.88 o
  -5   1  18        0.30       10.93      5.74 o
  -4   1  18     1536.07     1429.16     55.03 o
  -3   1  18     3051.03     3121.88     56.83 o
  -2   1  18     4254.72     4342.00     66.27 o
  -1   1  18     3778.28     4053.62    104.45 o
   0   1  18     2373.95     2535.82     82.79 o
   1   1  18     4641.49     4633.84     87.60 o
   2   1  18     1430.53     1448.43     30.30 o
   3   1  18     1149.93     1267.64     34.81 o
   4   1  18     6053.17     6039.26    169.54 o
   5   1  18     1573.67     1656.41     56.12 o
   6   1  18      569.79      600.38     19.32 o
   7   1  18     1581.76     1567.50     25.74 o
  -8   2  18        8.10       10.59      2.92 o
  -7   2  18      436.21      453.73     18.59 o
  -6   2  18      594.28      560.37     21.00 o
  -5   2  18        5.00        6.77      4.99 o
  -4   2  18     2311.42     2303.43     69.67 o
  -3   2  18     7146.30     7054.74     87.07 o
  -2   2  18     1892.42     2032.89     51.90 o
  -1   2  18     2680.21     2803.28     70.58 o
   0   2  18       39.84       85.50     12.95 o
   1   2  18     7013.18     7161.48     77.45 o
   2   2  18       13.99       20.29      4.80 o
   3   2  18     7801.55     7570.92    109.43 o
   4   2  18     1066.35     1106.57     37.11 o
   5   2  18      626.16      658.77     30.94 o
   6   2  18        1.47       10.77      5.78 o
   7   2  18      757.88      772.74     20.27 o
  -8   3  18      573.98      558.84     27.37 o
  -7   3  18      196.84      219.60     12.07 o
  -6   3  18      362.13      334.11     16.72 o
  -5   3  18      727.63      740.21     23.73 o
  -4   3  18     1546.41     1622.29     52.20 o
  -3   3  18     4665.51     4741.34     71.63 o
  -2   3  18        2.11        7.57      4.30 o
  -1   3  18     7075.36     6862.10     78.99 o
   0   3  18       49.30       56.74      7.84 o
   1   3  18     1391.55     1404.69     32.78 o
   2   3  18     4928.88     5072.35     57.56 o
   3   3  18      254.32      300.87     15.84 o
   4   3  18     3182.24     3239.89     64.10 o
   5   3  18       58.42       72.09     10.21 o
   6   3  18       36.76       32.30      6.55 o
   7   3  18     1125.67     1147.02     29.00 o
  -7   4  18      445.82      422.30     17.24 o
  -6   4  18      672.95      658.15     23.04 o
  -5   4  18     1645.46     1648.24     55.44 o
  -4   4  18     1200.79     1242.82     35.99 o
  -3   4  18      463.55      540.96     27.49 o
  -2   4  18      338.44      279.09     19.88 o
  -1   4  18     3526.68     3429.43     53.50 o
   0   4  18     2659.87     2700.77     47.12 o
   1   4  18      230.97      225.90     12.81 o
   2   4  18      196.92      189.69     13.84 o
   3   4  18     1072.36     1028.14     31.73 o
   4   4  18      271.57      317.64     16.17 o
   5   4  18       53.21       53.95      7.54 o
   6   4  18      568.09      588.55     19.84 o
   7   4  18       64.45       61.84      6.28 o
  -7   5  18     2738.87     2769.02     51.52 o
  -6   5  18     1125.87     1150.26     31.46 o
  -5   5  18      278.54      260.42     19.61 o
  -4   5  18       24.64       41.28      7.82 o
  -3   5  18      203.27      181.53     14.41 o
  -2   5  18        1.07        9.14      6.76 o
  -1   5  18     1640.69     1510.01     53.37 o
   0   5  18     1201.69     1232.40     37.93 o
   1   5  18     3621.36     3715.15     74.36 o
   2   5  18       39.39       66.61      9.10 o
   3   5  18       78.15      105.08     10.18 o
   4   5  18       12.57       18.85      5.71 o
   5   5  18        1.99        2.32      3.63 o
   6   5  18     2379.09     2371.84     56.19 o
  -6   6  18      216.67      233.68     19.11 o
  -5   6  18        1.06        6.10      3.63 o
  -4   6  18      561.72      574.85     20.71 o
  -3   6  18     2422.94     2404.74     54.82 o
  -2   6  18     2141.40     2052.05     60.56 o
  -1   6  18       32.36       69.47      9.75 o
   0   6  18     1373.72     1328.22     39.50 o
   1   6  18      588.59      613.74     27.60 o
   2   6  18      279.23      240.44     13.76 o
   3   6  18       59.54       58.64      7.17 o
   4   6  18      546.02      513.50     16.28 o
   5   6  18      966.18      914.88     24.45 o
   6   6  18       73.61       84.90      8.05 o
  -6   7  18      564.89      520.77     30.21 o
  -5   7  18     1143.00     1107.62     43.49 o
  -4   7  18      100.70      142.82     11.28 o
  -3   7  18      163.90      174.20     18.33 o
  -2   7  18      420.82      455.24     22.52 o
  -1   7  18      216.10      174.12     12.84 o
   0   7  18      325.48      321.26     19.71 o
   1   7  18     1164.07     1121.38     26.06 o
   2   7  18        0.25        2.90      4.43 o
   3   7  18     2069.58     2152.93     39.21 o
   4   7  18       18.73       26.69      5.10 o
   5   7  18     3121.95     2772.13    150.94 o
  -5   8  18      106.02      133.33      8.58 o
  -4   8  18       46.36       43.26      5.53 o
  -3   8  18        0.27        4.13      3.79 o
  -2   8  18      818.33      943.90     30.67 o
  -1   8  18     1514.14     1502.05     47.23 o
   0   8  18      764.12      831.30     25.23 o
   1   8  18     1467.81     1483.31     27.78 o
   2   8  18     3414.42     3425.71     45.36 o
   3   8  18       12.77       18.76      4.51 o
   4   8  18       41.37       35.99      7.06 o
  -3   9  18        2.29        8.81      2.83 o
  -2   9  18     1011.73     1046.05     31.48 o
  -1   9  18       47.93       67.10      8.49 o
   0   9  18        0.10        2.75      2.77 o
   1   9  18       62.28       58.00      5.49 o
   2   9  18      433.62      428.52     17.60 o
  -7   0  19      913.84      950.16     38.04 o
  -5   0  19     3749.62     3921.48    101.76 o
  -3   0  19      249.40      229.37     20.19 o
  -1   0  19       74.21       92.81     16.03 o
   1   0  19      288.06      345.81     20.64 o
   3   0  19     1946.77     2057.03     62.98 o
   5   0  19      141.84      149.30     32.22 o
   7   0  19     2040.00     1993.44     74.40 o
  -8   1  19      118.61      110.59      8.68 o
  -7   1  19     2840.34     2924.48     53.98 o
  -6   1  19     1340.25     1350.53     31.61 o
  -5   1  19     1047.19     1053.74     31.67 o
  -4   1  19     1732.70     1753.37     60.43 o
  -3   1  19      898.49      932.07     35.05 o
  -2   1  19       48.15       48.55      7.10 o
  -1   1  19     1023.50     1073.34     29.28 o
   0   1  19     3360.13     3591.71     60.01 o
   1   1  19     1611.53     1611.43     41.40 o
   2   1  19     1064.03     1104.03     28.79 o
   3   1  19       21.90       26.50      7.36 o
   4   1  19       89.06      109.75     12.13 o
   5   1  19        0.67        5.13      5.19 o
   6   1  19      805.69      805.41     25.75 o
   7   1  19      494.18      494.65     15.70 o
  -7   2  19       91.56       89.93      7.27 o
  -6   2  19       10.20        7.83      4.52 o
  -5   2  19      707.70      732.63     26.21 o
  -4   2  19     1894.79     1927.32     63.00 o
  -3   2  19     3081.76     3089.51     65.24 o
  -2   2  19       11.71       -2.70      8.66 o
  -1   2  19      961.31      925.59     28.20 o
   0   2  19     4414.39     4491.43     82.28 o
   1   2  19      561.68      548.25     20.29 o
   2   2  19     2651.16     2704.77     42.02 o
   3   2  19     2583.67     2725.08     50.93 o
   4   2  19        3.08       10.96      7.71 o
   5   2  19     1634.04     1628.76     46.09 o
   6   2  19     2187.16     2219.71     42.97 o
   7   2  19      879.38      886.78     20.35 o
  -7   3  19       42.11       49.53      5.39 o
  -6   3  19     2976.59     3039.21     45.55 o
  -5   3  19       20.23       28.72      8.67 o
  -4   3  19     4342.39     4504.10     95.19 o
  -3   3  19        3.30        6.60      6.40 o
  -2   3  19     2018.20     2000.63     47.53 o
  -1   3  19     5770.50     5816.51     95.99 o
   0   3  19      308.54      371.42     17.03 o
   1   3  19    10882.91    10520.46    101.19 o
   2   3  19      306.65      354.84     19.67 o
   3   3  19     2820.88     3022.04     48.68 o
   4   3  19     1858.47     1949.63     47.31 o
   5   3  19       91.30       97.69     10.82 o
   6   3  19     1309.81     1357.56     31.03 o
   7   3  19      384.62      402.02     15.29 o
  -7   4  19      226.46      225.47     16.18 o
  -6   4  19     1167.99     1187.53     33.56 o
  -5   4  19     1711.40     1688.50     53.40 o
  -4   4  19     1430.39     1424.78     55.01 o
  -3   4  19      130.82      150.97     15.82 o
  -2   4  19     3949.86     3871.78     70.89 o
  -1   4  19      380.63      340.06     24.62 o
   0   4  19      557.21      611.92     29.06 o
   1   4  19       13.53       18.97      5.02 o
   2   4  19     6277.88     6477.79     78.17 o
   3   4  19      341.16      325.55     15.81 o
   4   4  19     7888.52     8086.12    151.24 o
   5   4  19       42.08       62.94      7.14 o
   6   4  19     1332.61     1294.26     34.67 o
  -7   5  19      807.70      775.33     22.74 o
  -6   5  19      927.69      978.67     29.98 o
  -5   5  19     1029.62     1158.29     37.90 o
  -4   5  19      859.16      821.89     27.98 o
  -3   5  19     1983.07     1954.74     43.83 o
  -2   5  19      755.94      723.40     28.72 o
  -1   5  19     1393.27     1519.01     40.01 o
   0   5  19     7007.34     7176.38     89.73 o
   1   5  19     1230.76     1288.84     37.67 o
   2   5  19     4014.14     4060.32     61.87 o
   3   5  19       78.90       93.29      8.93 o
   4   5  19     1343.78     1230.03     27.03 o
   5   5  19       45.70       50.94      5.54 o
   6   5  19        3.65        7.70      2.48 o
  -6   6  19      248.28      205.31     11.82 o
  -5   6  19      381.68      430.58     19.10 o
  -4   6  19     1951.40     2011.19     35.64 o
  -3   6  19     2074.26     2285.81     51.31 o
  -2   6  19      451.20      438.60     21.02 o
  -1   6  19      591.93      634.25     23.70 o
   0   6  19       99.89      129.56     12.73 o
   1   6  19     1750.07     1744.94     39.90 o
   2   6  19      548.17      566.65     22.34 o
   3   6  19     6711.86     6817.00     75.27 o
   4   6  19      929.28      955.67     20.31 o
   5   6  19     2749.71     2763.25     51.91 o
  -5   7  19     1679.38     1752.02     39.20 o
  -4   7  19       44.07       39.04      6.35 o
  -3   7  19       11.76       21.01      6.09 o
  -2   7  19     4395.54     4343.18     64.59 o
  -1   7  19     3121.39     3397.49     58.57 o
   0   7  19      572.39      603.61     25.38 o
   1   7  19     1592.91     1596.55     32.46 o
   2   7  19       10.39       13.45      5.40 o
   3   7  19     1304.44     1304.03     33.13 o
   4   7  19      609.86      614.41     21.03 o
   5   7  19       64.13       85.19     11.43 o
  -4   8  19      151.98      164.32     11.84 o
  -3   8  19        0.95        4.36      3.18 o
  -2   8  19       48.09       57.94      7.55 o
  -1   8  19      641.36      637.58     28.90 o
   0   8  19       17.91       21.63      4.92 o
   1   8  19        0.58        6.22      3.43 o
   2   8  19     5423.63     5624.72     61.15 o
   3   8  19      221.26      251.45     12.34 o
   4   8  19      707.99      728.66     31.95 o
  -3   9  19      747.09      640.08     22.11 o
  -2   9  19       36.20       32.49      4.47 o
  -1   9  19      223.21      168.21      9.69 o
   0   9  19      382.60      353.40     14.60 o
   1   9  19       24.82        7.05      3.13 o
   2   9  19        2.67        9.31      3.81 o
  -6   0  20     8142.55     8508.09    160.57 o
  -4   0  20      140.21      151.13     35.75 o
  -2   0  20    13502.24    13756.08    180.93 o
   0   0  20    13880.50    14155.49    194.44 o
   2   0  20     5437.81     5442.82    220.34 o
   4   0  20       40.83       42.52     21.67 o
   6   0  20       92.34      108.92     12.04 o
  -7   1  20       63.11       62.15      6.72 o
  -6   1  20      912.45      899.97     23.58 o
  -5   1  20     1340.78     1371.37     33.82 o
  -4   1  20      798.98      839.50     48.37 o
  -3   1  20     3629.80     3791.41    135.93 o
  -2   1  20     8223.59     8426.04     77.73 o
  -1   1  20      408.23      479.87     18.71 o
   0   1  20     6762.01     7059.10     85.92 o
   1   1  20     2401.55     2440.07     45.92 o
   2   1  20     1203.92     1176.33     40.62 o
   3   1  20     2353.69     2485.25     59.84 o
   4   1  20     4108.01     4251.90     68.98 o
   5   1  20     4270.62     4640.78     82.68 o
   6   1  20     1517.20     1509.19     29.11 o
   7   1  20       99.89      103.02      9.56 o
  -7   2  20      485.05      453.06     18.84 o
  -6   2  20     1172.49     1135.78     29.08 o
  -5   2  20     1447.82     1464.10     41.80 o
  -4   2  20     1933.84     1973.09     62.69 o
  -3   2  20      262.50      245.41     18.68 o
  -2   2  20      116.94      103.97     15.58 o
  -1   2  20    16266.05    16626.11    215.85 o
   0   2  20      322.77      354.29     14.84 o
   1   2  20     7140.51     7192.72     73.42 o
   2   2  20       27.57       46.67      9.04 o
   3   2  20       44.18       81.25      9.40 o
   4   2  20       17.80       28.07      8.15 o
   5   2  20     1805.37     1891.79     48.33 o
   6   2  20      365.20      348.02     15.56 o
   7   2  20     1626.89     1408.85    167.47 o
  -7   3  20       61.68       63.07      7.64 o
  -6   3  20      986.89     1011.26     29.85 o
  -5   3  20     1174.62     1174.92     40.43 o
  -4   3  20     1016.27      983.60     35.02 o
  -3   3  20      985.17     1094.34     38.86 o
  -2   3  20      636.34      660.22     34.88 o
  -1   3  20     1058.57     1107.40     38.56 o
   0   3  20     1447.08     1581.64     45.63 o
   1   3  20     3602.21     3586.26     70.58 o
   2   3  20      354.59      387.91     23.56 o
   3   3  20     2578.72     2805.20     45.65 o
   4   3  20       15.82       27.41      5.92 o
   5   3  20     3050.93     3159.47     47.22 o
   6   3  20     1343.24     1383.78     27.99 o
  -7   4  20      286.05      295.13     12.87 o
  -6   4  20      407.92      427.47     25.32 o
  -5   4  20     3470.76     3456.37     58.20 o
  -4   4  20       19.85       21.82      6.46 o
  -3   4  20     2572.04     2464.39     60.05 o
  -2   4  20     1420.72     1508.13     52.48 o
  -1   4  20       27.12       26.27      7.83 o
   0   4  20     1276.14     1355.65     38.34 o
   1   4  20      235.59      226.61     17.98 o
   2   4  20      154.16      223.70     14.83 o
   3   4  20      818.30      785.27     26.10 o
   4   4  20      671.29      660.73     19.81 o
   5   4  20      519.12      519.51     17.68 o
   6   4  20       36.37       31.51      4.08 o
  -6   5  20      410.65      377.12     16.86 o
  -5   5  20      231.06      200.78     15.08 o
  -4   5  20     1093.03     1142.01     31.25 o
  -3   5  20       23.02       26.54      8.57 o
  -2   5  20      498.85      515.07     27.52 o
  -1   5  20      885.26      922.53     41.68 o
   0   5  20       37.54       48.02      7.97 o
   1   5  20       11.90       31.30      6.33 o
   2   5  20       23.28       26.57      6.38 o
   3   5  20      141.48      178.23     13.03 o
   4   5  20      148.91      121.19      8.95 o
   5   5  20        1.72        0.00      2.91 o
  -6   6  20      481.75      449.41     14.87 o
  -5   6  20      225.52      211.58     10.71 o
  -4   6  20     1934.84     2016.55     37.07 o
  -3   6  20       47.75       36.52      6.90 o
  -2   6  20       50.25       44.89      7.53 o
  -1   6  20      148.40      140.40     12.37 o
   0   6  20      451.41      378.04     23.54 o
   1   6  20     1926.57     1894.98     39.76 o
   2   6  20      616.03      620.63     22.26 o
   3   6  20     2613.43     2560.08     51.13 o
   4   6  20     1425.03     1567.55     26.23 o
   5   6  20      911.29      854.69     35.02 o
  -5   7  20        0.17       -4.98      5.10 o
  -4   7  20       53.75       69.61      6.60 o
  -3   7  20     2664.19     2652.34     44.89 o
  -2   7  20      273.86      301.95     14.63 o
  -1   7  20      241.91      265.43     18.07 o
   0   7  20     1118.68     1092.73     28.50 o
   1   7  20     1634.39     1570.22     30.02 o
   2   7  20       24.44       39.55      7.15 o
   3   7  20      285.92      315.85     15.20 o
   4   7  20      259.59      260.92     17.98 o
  -4   8  20       70.93       68.82      8.01 o
  -3   8  20      125.03      116.42      6.79 o
  -2   8  20      212.80      244.79     11.90 o
  -1   8  20        5.17        3.97      3.81 o
   0   8  20     4007.92     3974.25     48.55 o
   1   8  20     2411.39     2306.03     39.68 o
   2   8  20     1052.83     1043.96     25.69 o
   3   8  20     1799.98     1651.06    108.75 o
  -2   9  20     1472.10     1439.72     34.29 o
  -1   9  20      546.92      479.16     22.09 o
   0   9  20      172.61      148.69     11.50 o
   1   9  20       78.34       71.02      7.92 o
  -7   0  21      827.51      808.21     28.21 o
  -5   0  21       65.49       57.84     10.18 o
  -3   0  21      503.23      634.95     57.65 o
  -1   0  21       73.25       79.14     15.33 o
   1   0  21     2849.38     3138.72    134.16 o
   3   0  21     1395.76     1375.25     63.38 o
   5   0  21       33.98       46.52     17.90 o
  -7   1  21      501.32      499.62     15.29 o
  -6   1  21       87.11       87.20      8.32 o
  -5   1  21     2043.17     2164.21     46.67 o
  -4   1  21        2.00        7.66      8.25 o
  -3   1  21     1148.54     1181.55     43.76 o
  -2   1  21     1396.25     1422.29     37.06 o
  -1   1  21     3541.90     3447.44     73.92 o
   0   1  21      227.25      264.52     16.47 o
   1   1  21       23.53       35.18     11.66 o
   2   1  21     1779.31     1899.73     51.38 o
   3   1  21       23.06       24.95      6.57 o
   4   1  21     3068.54     3270.57     58.17 o
   5   1  21      288.95      317.33     28.37 o
   6   1  21        2.23        7.04      4.01 o
  -7   2  21       26.53       27.98      4.93 o
  -6   2  21      642.97      640.86     27.35 o
  -5   2  21     1536.99     1519.31     35.24 o
  -4   2  21       70.89       69.93     13.36 o
  -3   2  21     1928.65     1849.74     49.62 o
  -2   2  21      212.15      249.43     21.16 o
  -1   2  21     1221.19     1174.12     38.55 o
   0   2  21        2.06        3.30      3.62 o
   1   2  21        0.70       22.83      6.86 o
   2   2  21      541.14      580.29     28.28 o
   3   2  21      984.25      923.66     29.06 o
   4   2  21      147.06      136.95     14.28 o
   5   2  21     4341.95     4565.15     65.96 o
   6   2  21       72.73       83.32      6.22 o
  -7   3  21      700.39      635.55     26.02 o
  -6   3  21       81.06       88.72     10.07 o
  -5   3  21      252.01      236.68     17.71 o
  -4   3  21       59.85       86.82     10.84 o
  -3   3  21      505.30      550.88     26.99 o
  -2   3  21      134.61      120.35     14.95 o
  -1   3  21     1326.21     1314.81     41.60 o
   0   3  21     5023.66     5186.59     72.74 o
   1   3  21     6160.77     6418.19     93.59 o
   2   3  21     1577.58     1707.70     48.55 o
   3   3  21     2593.53     2598.73     52.27 o
   4   3  21      382.22      394.94     15.82 o
   5   3  21      749.24      759.49     21.36 o
   6   3  21      766.53      769.66     19.63 o
  -6   4  21      126.82      104.68     11.27 o
  -5   4  21      356.44      394.62     18.59 o
  -4   4  21     1840.32     1968.56     40.80 o
  -3   4  21     2507.65     2407.82     57.58 o
  -2   4  21     3499.32     3550.15    118.72 o
  -1   4  21       33.05       25.68      6.99 o
   0   4  21      539.64      535.96     23.90 o
   1   4  21      208.08      193.94     16.69 o
   2   4  21      171.59      193.19     13.33 o
   3   4  21      532.72      568.90     21.29 o
   4   4  21     3549.41     3660.41     46.55 o
   5   4  21     1057.45     1026.34     29.16 o
   6   4  21     2429.19     2436.90     85.34 o
  -6   5  21     1671.95     1438.96     33.47 o
  -5   5  21      281.34      283.74     15.09 o
  -4   5  21       29.36       32.69      5.93 o
  -3   5  21      261.89      253.99     16.99 o
  -2   5  21     3384.44     3445.79     67.35 o
  -1   5  21     5818.66     5955.96    114.61 o
   0   5  21     2771.72     2912.88     54.21 o
   1   5  21     1311.20     1398.33     34.28 o
   2   5  21     5977.67     5888.50     68.69 o
   3   5  21      112.70      132.02     10.69 o
   4   5  21     2338.00     2294.55     38.28 o
   5   5  21      160.39      133.49      6.50 o
  -5   6  21     2327.13     2287.27     44.86 o
  -4   6  21       13.98       25.52      4.94 o
  -3   6  21      781.44      904.57     25.89 o
  -2   6  21     1585.74     1499.01     34.65 o
  -1   6  21      600.88      626.29     28.14 o
   0   6  21      823.99      761.64     26.76 o
   1   6  21       27.25       34.90      6.14 o
   2   6  21     2320.47     2344.53     45.58 o
   3   6  21     2417.61     2519.71     44.05 o
   4   6  21       12.95       21.81      3.71 o
   5   6  21     2303.07     2113.96     51.72 o
  -4   7  21       15.47       13.61      3.56 o
  -3   7  21       49.12       71.71      7.30 o
  -2   7  21      227.42      212.66     11.41 o
  -1   7  21      936.37      966.62     26.75 o
   0   7  21     2047.60     2071.43     36.06 o
   1   7  21     2416.55     2500.27     34.77 o
   2   7  21      290.61      325.77     15.19 o
   3   7  21       68.48       63.26      5.70 o
   4   7  21      300.42      292.58     16.03 o
  -3   8  21      720.81      707.89     21.25 o
  -2   8  21       81.12       51.47      5.10 o
  -1   8  21        1.15       10.27      3.64 o
   0   8  21      575.77      498.92     15.41 o
   1   8  21        9.56       10.47      3.47 o
   2   8  21      125.10      116.92      6.79 o
  -6   0  22      177.14      174.79     13.70 o
  -4   0  22      379.60      411.16     35.22 o
  -2   0  22        2.74       12.58      7.33 o
   0   0  22    18628.01    19325.45    325.77 o
   2   0  22     5853.63     6246.33    132.16 o
   4   0  22      366.56      426.71     33.07 o
   6   0  22      506.63      433.33     25.21 o
  -7   1  22       66.55       64.62      8.03 o
  -6   1  22      206.94      245.72     14.25 o
  -5   1  22     1866.13     2012.37     38.47 o
  -4   1  22     6332.55     6652.20     96.53 o
  -3   1  22     3391.21     3689.75     96.85 o
  -2   1  22     1930.54     1947.61     47.30 o
  -1   1  22      451.80      500.30     28.69 o
   0   1  22      368.07      373.51     32.99 o
   1   1  22        2.65        8.04      6.96 o
   2   1  22      824.82      902.74     35.29 o
   3   1  22      203.18      227.87     16.16 o
   4   1  22     2602.75     2730.15     57.72 o
   5   1  22     2066.19     2215.33     99.31 o
   6   1  22     1926.45     1835.94     29.87 o
  -7   2  22      745.20      740.38     35.06 o
  -6   2  22      236.53      213.90     15.43 o
  -5   2  22      720.08      756.41     25.61 o
  -4   2  22      679.10      702.24     31.21 o
  -3   2  22     1028.98     1099.10     37.51 o
  -2   2  22     1091.42     1136.86     43.70 o
  -1   2  22     1422.12     1514.32     52.46 o
   0   2  22      132.39      105.88     10.48 o
   1   2  22     5832.09     6076.34     89.26 o
   2   2  22      318.78      317.46     20.73 o
   3   2  22     2074.04     2185.71     46.91 o
   4   2  22      646.39      665.00     28.21 o
   5   2  22     1741.16     1822.83     34.94 o
   6   2  22      187.52      141.12      8.64 o
  -6   3  22      525.18      497.87     19.91 o
  -5   3  22     1504.94     1520.38     40.79 o
  -4   3  22     1221.48     1322.06     37.00 o
  -3   3  22     1807.15     1914.81     48.38 o
  -2   3  22       27.58       24.84     10.79 o
  -1   3  22        1.08        5.51     10.80 o
   0   3  22      732.27      789.76     28.87 o
   1   3  22     2014.11     2215.94     54.47 o
   2   3  22      331.30      321.86     18.88 o
   3   3  22      432.74      467.16     21.43 o
   4   3  22     1091.72     1108.64     26.93 o
   5   3  22     1724.28     1794.58     33.82 o
   6   3  22      483.90      484.37     17.28 o
  -6   4  22      449.01      429.37     20.99 o
  -5   4  22      788.39      755.81     23.07 o
  -4   4  22      222.29      227.23     13.56 o
  -3   4  22      539.81      562.05     26.97 o
  -2   4  22       54.20       85.77     15.27 o
  -1   4  22      115.86      117.36     11.45 o
   0   4  22     1770.21     1942.47     43.90 o
   1   4  22       11.87       26.15      7.15 o
   2   4  22       69.60       53.74      8.48 o
   3   4  22     1833.78     1824.75     40.32 o
   4   4  22      113.43      119.93      9.28 o
   5   4  22     2644.51     2542.61     34.30 o
  -6   5  22      122.37       93.24     11.54 o
  -5   5  22        0.17        1.12      3.42 o
  -4   5  22      355.08      413.79     16.32 o
  -3   5  22        0.21        5.67      5.10 o
  -2   5  22     1563.23     1496.27     37.90 o
  -1   5  22       11.35       15.18      5.92 o
   0   5  22      541.91      588.77     26.26 o
   1   5  22        0.15        3.47      4.03 o
   2   5  22        0.11       10.07      3.96 o
   3   5  22     1352.80     1413.18     35.12 o
   4   5  22      593.70      624.70     19.99 o
   5   5  22        0.09        2.11      3.77 o
  -5   6  22      490.35      427.05     19.28 o
  -4   6  22     1167.87     1181.62     25.50 o
  -3   6  22      464.64      447.07     15.44 o
  -2   6  22      314.76      275.89     13.17 o
  -1   6  22     1576.43     1536.92     37.59 o
   0   6  22        2.82        1.87      4.41 o
   1   6  22      294.10      281.93     13.76 o
   2   6  22      680.92      677.71     20.06 o
   3   6  22      147.63      128.81     11.05 o
   4   6  22     3365.33     3328.16     54.09 o
  -4   7  22      108.29      125.19      8.64 o
  -3   7  22      571.51      504.28     15.86 o
  -2   7  22       37.57       33.61      5.94 o
  -1   7  22     2064.22     1963.46     40.59 o
   0   7  22      667.97      667.00     18.56 o
   1   7  22     3365.09     3106.22     41.72 o
   2   7  22      879.79      911.07     22.14 o
   3   7  22     1851.58     1847.45     48.42 o
  -2   8  22     1194.27     1227.99     34.63 o
  -1   8  22      794.19      748.16     20.01 o
   0   8  22      691.22      647.53     31.35 o
   1   8  22      139.72      113.45      8.35 o
   2   8  22     2147.76     1992.94     56.78 o
  -7   0  23     2506.71     2333.69     55.54 o
  -5   0  23       58.70       70.87     14.18 o
  -3   0  23     1500.36     1583.20     85.91 o
  -1   0  23      110.43      113.54     25.79 o
   1   0  23       14.71       12.05     13.14 o
   3   0  23        8.29       -1.72      7.44 o
   5   0  23      207.28      238.99     29.88 o
  -7   1  23     1493.96     1403.81     42.69 o
  -6   1  23       79.06       72.60      9.42 o
  -5   1  23        6.72       10.24      5.00 o
  -4   1  23      160.45      173.43     15.60 o
  -3   1  23       21.09       17.37      7.50 o
  -2   1  23        0.32       12.64      6.42 o
  -1   1  23       62.00       89.41     13.12 o
   0   1  23      188.55      203.60     25.13 o
   1   1  23     1355.00     1345.30     62.85 o
   2   1  23     2219.27     2387.88     64.88 o
   3   1  23      443.62      493.00     25.32 o
   4   1  23     1379.63     1388.27     38.31 o
   5   1  23     1375.81     1395.34     40.10 o
   6   1  23     2825.40     2853.78     51.03 o
  -6   2  23      257.19      254.66     14.69 o
  -5   2  23      935.95      933.46     27.89 o
  -4   2  23      257.55      249.23     14.40 o
  -3   2  23     1817.42     1941.55     42.23 o
  -2   2  23     1065.27     1140.75     52.10 o
  -1   2  23     1842.60     1900.69     56.00 o
   0   2  23      348.36      379.42     25.80 o
   1   2  23       91.28      103.49     12.12 o
   2   2  23     1714.42     1858.70     47.86 o
   3   2  23     1172.84     1173.61     30.03 o
   4   2  23      837.25      842.05     34.51 o
   5   2  23      909.47      867.88     25.15 o
   6   2  23      404.48      371.84     17.06 o
  -6   3  23      456.77      494.60     22.93 o
  -5   3  23     1252.27     1205.38     27.45 o
  -4   3  23      313.33      285.51     13.76 o
  -3   3  23      225.77      236.86     14.55 o
  -2   3  23      286.67      323.42     22.92 o
  -1   3  23     4593.01     4616.84     75.26 o
   0   3  23     1515.44     1572.90     38.65 o
   1   3  23     3193.90     3174.97     63.34 o
   2   3  23     1433.29     1541.48     39.27 o
   3   3  23     3616.68     3632.00     55.54 o
   4   3  23       46.72       54.05      7.59 o
   5   3  23      637.57      701.59     31.91 o
  -6   4  23      192.75      191.14     12.75 o
  -5   4  23      287.20      273.87     11.92 o
  -4   4  23     4654.57     4667.11     54.29 o
  -3   4  23      885.74      938.11     32.84 o
  -2   4  23     6140.10     6314.76    119.87 o
  -1   4  23     1528.42     1501.69     36.83 o
   0   4  23      610.53      625.99     24.24 o
   1   4  23      439.70      522.42     25.27 o
   2   4  23      274.34      317.77     17.71 o
   3   4  23     2046.03     1979.55     39.01 o
   4   4  23     1372.55     1353.62     29.55 o
   5   4  23      159.46      141.65     10.36 o
  -5   5  23      748.93      602.12     49.34 o
  -4   5  23        8.01       14.43      3.74 o
  -3   5  23      124.78      120.40      9.53 o
  -2   5  23      207.80      253.64     15.03 o
  -1   5  23       23.08       45.78      7.17 o
   0   5  23     4277.32     4277.47     66.14 o
   1   5  23     2856.95     3074.09     58.92 o
   2   5  23     6101.70     5813.40    102.87 o
   3   5  23      480.46      536.30     19.42 o
   4   5  23       74.96       74.29      5.80 o
  -4   6  23      206.69      183.50      9.98 o
  -3   6  23     4562.35     4630.48     70.13 o
  -2   6  23      154.71      156.58      9.84 o
  -1   6  23      878.06      898.49     26.76 o
   0   6  23      246.79      228.52     15.54 o
   1   6  23      309.48      333.54     13.56 o
   2   6  23      117.20      114.51      7.64 o
   3   6  23       12.16       28.94      4.58 o
   4   6  23     1798.95     1665.79     97.97 o
  -3   7  23      255.76      263.61     11.25 o
  -2   7  23      330.21      301.61     16.61 o
  -1   7  23     1697.87     1755.81     34.95 o
   0   7  23       21.82       31.17      5.59 o
   1   7  23     1845.29     1777.07     43.94 o
   2   7  23      989.71     1048.26     29.84 o
   3   7  23      967.38      961.16     39.76 o
  -1   8  23      546.73      496.06     19.87 o
   0   8  23        5.68        4.61      3.21 o
  -6   0  24     1489.36     1543.04     60.18 o
  -4   0  24      763.25      776.20     42.56 o
  -2   0  24     6316.63     6439.64    116.80 o
   0   0  24     1272.70     1269.66     84.50 o
   2   0  24     8318.77     8881.71    171.69 o
   4   0  24     1067.80     1068.89     44.61 o
  -6   1  24       19.86       16.96      5.71 o
  -5   1  24     1100.05     1173.68     29.25 o
  -4   1  24     1375.29     1390.89     35.61 o
  -3   1  24     1275.95     1376.87     38.14 o
  -2   1  24     8161.13     8181.46     92.12 o
  -1   1  24     3989.82     4269.73     67.98 o
   0   1  24        0.56       12.29     10.13 o
   1   1  24      231.32      258.86     28.30 o
   2   1  24     2550.46     2787.66     58.54 o
   3   1  24     2180.18     2286.85     51.03 o
   4   1  24      528.59      510.72     21.51 o
   5   1  24      232.71      234.59     12.66 o
  -6   2  24      268.77      269.11     16.64 o
  -5   2  24        6.98        4.52      4.61 o
  -4   2  24       56.10       52.06      7.68 o
  -3   2  24      391.49      396.43     20.23 o
  -2   2  24      164.23      165.57     16.39 o
  -1   2  24     1521.64     1625.47     43.06 o
   0   2  24        0.26        9.77      6.89 o
   1   2  24     2209.04     2343.61     61.62 o
   2   2  24        9.63       26.93      7.40 o
   3   2  24     4825.11     4897.74     80.06 o
   4   2  24      279.91      257.81     17.58 o
   5   2  24      818.24      786.55     24.89 o
  -6   3  24      714.89      655.65     30.96 o
  -5   3  24      106.74      137.91     10.50 o
  -4   3  24        4.59       17.19      4.62 o
  -3   3  24      819.88      849.95     31.54 o
  -2   3  24     2100.00     2317.16     71.15 o
  -1   3  24      442.33      450.73     23.14 o
   0   3  24      183.68      195.77     18.07 o
   1   3  24     1249.91     1294.22     39.12 o
   2   3  24      182.40      194.38     13.72 o
   3   3  24     4574.67     4662.35     72.32 o
   4   3  24      180.50      172.50     14.88 o
   5   3  24        0.03        5.48      3.51 o
  -5   4  24       12.82       17.01      4.33 o
  -4   4  24     1249.15     1215.03     27.58 o
  -3   4  24      258.52      251.74     14.65 o
  -2   4  24      481.26      483.40     22.32 o
  -1   4  24       66.41       62.63      9.01 o
   0   4  24      183.50      180.46     17.60 o
   1   4  24      430.33      423.45     19.69 o
   2   4  24     1043.78     1060.46     29.55 o
   3   4  24      288.34      313.96     12.47 o
   4   4  24      163.54      152.64      9.92 o
  -5   5  24      202.37      174.49     12.05 o
  -4   5  24      229.75      193.15      8.93 o
  -3   5  24      178.06      154.92      9.76 o
  -2   5  24      303.78      343.45     17.01 o
  -1   5  24      231.53      277.09     19.87 o
   0   5  24     1854.89     1972.58     40.31 o
   1   5  24     2454.67     2490.27     48.20 o
   2   5  24     2882.23     2841.35     43.85 o
   3   5  24       69.19       87.30      7.01 o
   4   5  24      606.05      530.09     21.06 o
  -4   6  24     1321.89     1174.03     79.93 o
  -3   6  24        7.13       12.25      3.50 o
  -2   6  24        2.82       10.87      3.98 o
  -1   6  24       20.14       21.26      5.00 o
   0   6  24      418.95      381.28     16.14 o
   1   6  24     1060.52      975.37     21.48 o
   2   6  24      990.04      968.76     42.33 o
   3   6  24       41.71       39.02      5.03 o
  -3   7  24      959.33      825.34     36.07 o
  -2   7  24        5.24        9.95      3.41 o
  -1   7  24     2082.19     1808.19     41.47 o
   0   7  24      275.79      281.96     12.37 o
   1   7  24      153.28      125.68      8.25 o
   2   7  24      152.84      189.12     10.39 o
  -5   0  25       22.24       28.36      8.10 o
  -3   0  25      197.11      228.20     29.92 o
  -1   0  25      633.83      716.49     59.86 o
   1   0  25     8502.24     9455.24    229.17 o
   3   0  25     3578.47     3692.20     86.72 o
   5   0  25      382.93      352.13     21.46 o
  -6   1  25        7.14       10.23      4.21 o
  -5   1  25      715.46      730.98     24.84 o
  -4   1  25      639.49      674.06     23.06 o
  -3   1  25     1188.96     1296.02     34.65 o
  -2   1  25      306.20      370.04     22.70 o
  -1   1  25      240.05      278.08     27.14 o
   0   1  25     1268.41     1391.45     61.31 o
   1   1  25      822.46      922.00     50.81 o
   2   1  25     2879.52     3074.40     58.55 o
   3   1  25       24.92       35.01      6.97 o
   4   1  25     2720.90     2744.29     56.43 o
   5   1  25     1351.07     1276.09     24.68 o
  -6   2  25      119.61      114.19      9.10 o
  -5   2  25      425.80      434.34     17.16 o
  -4   2  25        0.36        5.60      4.10 o
  -3   2  25     2984.40     2888.79     57.02 o
  -2   2  25      130.30      119.87     11.53 o
  -1   2  25     1226.40     1228.95     35.95 o
   0   2  25     4252.84     4427.20     81.77 o
   1   2  25      589.89      550.22     28.96 o
   2   2  25      789.47      850.56     35.99 o
   3   2  25     1111.68     1177.45     39.62 o
   4   2  25      342.84      327.99     17.13 o
   5   2  25      124.19      123.58     10.30 o
  -5   3  25        4.64        8.41      3.40 o
  -4   3  25      280.61      310.19     13.79 o
  -3   3  25      296.67      340.01     21.25 o
  -2   3  25      704.28      734.85     31.15 o
  -1   3  25     1323.32     1297.04     36.57 o
   0   3  25      709.04      804.04     35.95 o
   1   3  25     5513.49     5655.04     94.48 o
   2   3  25       65.32       67.19      8.91 o
   3   3  25     2177.25     2161.03     67.31 o
   4   3  25       54.12       37.11      6.85 o
  -5   4  25       45.50       48.60      9.34 o
  -4   4  25     2600.13     2603.98     70.20 o
  -3   4  25     1741.33     1692.05     34.15 o
  -2   4  25     2421.83     2494.68     49.03 o
  -1   4  25       44.28       60.91      9.39 o
   0   4  25      838.73      824.67     33.86 o
   1   4  25      363.77      410.75     20.90 o
   2   4  25     1206.85     1256.71     36.21 o
   3   4  25      892.03      937.37     28.42 o
   4   4  25     1323.46     1248.43     29.21 o
  -4   5  25      347.54      332.83     16.58 o
  -3   5  25      942.57     1032.41     21.78 o
  -2   5  25     1081.11     1129.57     27.60 o
  -1   5  25      917.75     1017.55     30.30 o
   0   5  25     5254.65     5006.43     64.16 o
   1   5  25      267.95      220.21     14.16 o
   2   5  25     3367.98     3198.12     59.36 o
   3   5  25      457.50      455.79     19.34 o
  -3   6  25     1435.11     1367.92     28.91 o
  -2   6  25        1.58        5.52      3.17 o
  -1   6  25     1569.56     1529.94     28.00 o
   0   6  25      105.77       97.12      7.47 o
   1   6  25       87.16       93.65      7.11 o
   2   6  25     1144.19     1189.86     25.60 o
  -1   7  25      821.55      847.80     30.41 o
   0   7  25        5.64       21.92      3.74 o
   1   7  25     1279.84     1199.61     42.29 o
  -4   0  26     2641.23     2616.49     52.05 o
  -2   0  26     2061.41     1940.96    109.67 o
   0   0  26     8731.83     9016.50    213.19 o
   2   0  26      276.80      259.10     22.94 o
   4   0  26     1425.54     1313.30     39.04 o
  -5   1  26      416.28      417.92     18.13 o
  -4   1  26     2725.97     2775.07     41.68 o
  -3   1  26     1926.64     1903.25     64.60 o
  -2   1  26      297.47      298.94     16.21 o
  -1   1  26     4751.73     5078.54    107.62 o
   0   1  26     1650.53     1762.23     66.40 o
   1   1  26       79.38      110.64     21.17 o
   2   1  26      440.22      493.05     26.90 o
   3   1  26        5.64        2.36      3.96 o
   4   1  26     2875.57     2682.20     62.63 o
  -5   2  26     2139.47     2133.51     41.20 o
  -4   2  26        2.21        9.11      3.88 o
  -3   2  26      575.16      591.64     20.48 o
  -2   2  26      110.94      102.39     10.02 o
  -1   2  26     1958.57     1975.30     44.02 o
   0   2  26      990.79      986.64     44.43 o
   1   2  26     3087.89     3346.53     89.45 o
   2   2  26      158.20      167.16     13.32 o
   3   2  26      399.20      389.03     21.00 o
   4   2  26      301.97      275.47     21.40 o
  -5   3  26      124.03      123.93      8.76 o
  -4   3  26      375.46      406.28     13.91 o
  -3   3  26      530.36      519.38     18.31 o
  -2   3  26      668.78      706.03     28.37 o
  -1   3  26      347.82      325.67     17.31 o
   0   3  26     2139.03     2217.48     53.72 o
   1   3  26      694.62      742.62     27.00 o
   2   3  26     1289.60     1240.37     28.39 o
   3   3  26      937.62      979.98     49.31 o
   4   3  26       16.44       21.28      4.43 o
  -4   4  26      941.22      981.47     30.18 o
  -3   4  26     1489.48     1499.91     31.30 o
  -2   4  26      504.65      568.92     21.64 o
  -1   4  26     1158.12     1147.33     34.80 o
   0   4  26      632.04      773.37     26.69 o
   1   4  26       33.86       44.53      7.07 o
   2   4  26      551.28      520.49     15.61 o
   3   4  26     1522.26     1542.30     50.39 o
  -4   5  26       54.94       41.08      8.31 o
  -3   5  26       26.01       43.28      4.12 o
  -2   5  26     1322.05     1314.14     26.78 o
  -1   5  26     1040.33     1072.97     25.31 o
   0   5  26       23.46       18.38      4.26 o
   1   5  26      459.08      467.88     18.13 o
   2   5  26      323.34      374.69     19.30 o
   3   5  26      652.29      646.78     23.86 o
  -2   6  26     1109.73     1185.01     26.86 o
  -1   6  26      517.19      480.05     15.89 o
   0   6  26        5.56       13.43      3.51 o
   1   6  26      249.26      177.41     12.27 o
  -5   0  27      365.03      341.15     23.41 o
  -3   0  27       11.19       12.13      6.56 o
  -1   0  27     4103.57     4232.95    132.62 o
   1   0  27     1326.92     1471.10     82.67 o
   3   0  27     1262.26     1232.82     39.73 o
  -5   1  27      255.47      266.29     12.02 o
  -4   1  27       91.06       90.77      6.18 o
  -3   1  27      410.32      404.19     14.59 o
  -2   1  27      928.12     1026.22     28.22 o
  -1   1  27      630.85      642.70     36.50 o
   0   1  27      397.00      431.64     31.82 o
   1   1  27      342.46      337.02     20.99 o
   2   1  27     1350.35     1417.71     41.04 o
   3   1  27     2877.51     2955.07     52.11 o
   4   1  27     2561.16     2521.31     60.85 o
  -5   2  27      708.73      656.12     22.40 o
  -4   2  27        9.07       13.80      3.03 o
  -3   2  27      986.94      961.49     20.83 o
  -2   2  27     1520.35     1506.51     37.79 o
  -1   2  27      154.19      163.62     13.67 o
   0   2  27      892.26      958.26     44.99 o
   1   2  27      239.08      267.81     16.22 o
   2   2  27     3303.74     3477.78     68.25 o
   3   2  27      286.47      277.94     15.52 o
   4   2  27      472.25      429.98     18.96 o
  -4   3  27      313.68      295.48     12.49 o
  -3   3  27       77.17       67.30      5.80 o
  -2   3  27     1436.96     1523.95     33.55 o
  -1   3  27     1074.21      994.56     26.77 o
   0   3  27      330.73      340.68     19.55 o
   1   3  27      439.70      402.80     17.91 o
   2   3  27      174.79      197.15     12.24 o
   3   3  27     3306.04     3374.46     50.75 o
  -4   4  27     2256.51     2046.65     53.44 o
  -3   4  27      170.81      123.50      6.78 o
  -2   4  27     2221.40     2106.21     33.67 o
  -1   4  27     3023.98     2896.86     52.35 o
   0   4  27      726.58      670.35     19.83 o
   1   4  27      168.29      162.04      9.29 o
   2   4  27       26.51       21.89      3.71 o
   3   4  27      235.58      205.26     13.78 o
  -3   5  27      113.89       93.16      7.12 o
  -2   5  27       64.93       55.54      5.27 o
  -1   5  27       50.68       76.49      6.39 o
   0   5  27     1974.71     1821.87     36.90 o
   1   5  27      857.20      881.85     21.59 o
   2   5  27      526.40      525.59     21.46 o
  -1   6  27       16.99       11.70      3.63 o
  -4   0  28       12.37        9.87      4.60 o
  -2   0  28      298.99      345.17     22.84 o
   0   0  28     1209.25     1228.39     70.07 o
   2   0  28     2765.63     2981.68     99.49 o
  -4   1  28     2447.81     2190.88     48.82 o
  -3   1  28     1952.52     1885.16     34.15 o
  -2   1  28     1071.32     1029.05     37.57 o
  -1   1  28       38.51       31.82      8.54 o
   0   1  28     1670.20     1852.01     59.59 o
   1   1  28     1155.28     1205.18     36.17 o
   2   1  28        7.86       22.63      5.84 o
   3   1  28      168.12      150.95      9.99 o
  -4   2  28       24.99       23.85      4.37 o
  -3   2  28     1760.55     1637.58     48.07 o
  -2   2  28     1119.97     1114.94     27.99 o
  -1   2  28      947.67      991.25     39.31 o
   0   2  28      822.46      819.15     38.20 o
   1   2  28     1900.80     1940.50     37.32 o
   2   2  28       23.95       31.69      6.01 o
   3   2  28        3.10        4.58      3.59 o
  -3   3  28      298.86      260.29     13.56 o
  -2   3  28      624.18      649.37     19.12 o
  -1   3  28     2143.21     2024.03     46.18 o
   0   3  28      500.04      497.84     18.16 o
   1   3  28      481.36      518.21     18.59 o
   2   3  28     1988.77     1664.04     97.13 o
   3   3  28      674.11      713.53     34.87 o
  -3   4  28      562.08      517.77     19.06 o
  -2   4  28      197.30      165.54      8.52 o
  -1   4  28     1098.42     1121.93     25.19 o
   0   4  28       61.83       49.06      4.92 o
   1   4  28      351.03      344.17     13.57 o
   2   4  28      801.77      794.16     26.07 o
  -1   5  28      892.48      868.14     18.64 o
   0   5  28     3800.29     3604.06     55.01 o
  -3   0  29      410.27      371.41     39.26 o
  -1   0  29      694.43      719.74     30.94 o
   1   0  29     9087.63     9429.38    170.52 o
  -3   1  29       30.72       36.10      5.38 o
  -2   1  29       15.47       15.24      6.97 o
  -1   1  29      494.58      467.09     25.29 o
   0   1  29      194.42      212.85     28.77 o
   1   1  29      134.35      127.33     16.96 o
   2   1  29      305.87      300.91     19.40 o
   3   1  29       91.80       66.86     10.81 o
  -3   2  29      770.97      709.09     26.84 o
  -2   2  29      803.00      724.04     23.82 o
  -1   2  29      200.74      193.42     15.12 o
   0   2  29     6807.00     6899.11     78.23 o
   1   2  29      259.05      261.13     27.48 o
   2   2  29      965.90      975.36     51.55 o
  -3   3  29        2.90        9.67      3.96 o
  -2   3  29        0.01        3.44      2.80 o
  -1   3  29      110.48      169.44     12.73 o
   0   3  29      577.15      519.17     19.74 o
   1   3  29      914.11      850.55     32.30 o
   2   3  29      402.67      403.05     26.98 o
  -1   4  29       78.31       73.53      6.81 o
   0   4  29       43.81       49.33      5.77 o
  -2   0  30        1.34        6.60      4.03 o
   0   0  30       65.32       75.65     14.25 o
   2   0  30      162.64      200.67     18.05 o
  -2   1  30       26.90       27.14      5.91 o
  -1   1  30     1084.67      980.03     43.63 o
   0   1  30      332.47      282.47     25.36 o
   1   1  30       20.03       13.56      4.88 o
  -2   2  30     1401.32     1347.31     34.59 o
  -1   2  30      289.31      262.36     13.27 o
   0   2  30      138.97      110.99     14.40 o
   1   2  30       11.80       24.62      5.63 o
  -1   3  30       87.53       72.10      6.33 o
   0   3  30     1255.64     1072.29     40.08 o
  -1   1  31     1886.98     1704.08     50.12 o
 
